# Supplementary material for: New species and records of terrestrial slugs from East Africa (Gastropoda, Urocyclidae, Veronicellidae, Agriolimacidae)
Source: Zookeys. 2017 Dec 18;(723):11–42. doi: 10.3897/zookeys.723.21817 (PMC5769721; doi:10.3897/zookeys.723.21817)
Supplement: XML Treatment for Pseudoveronicella (Hoffmannia) zootocatanzaniensis [file zookeys.723.21817-treatment1.xml]

<!DOCTYPE tp:taxon-treatment
  PUBLIC "-//TaxonX//DTD Taxonomic Treatment Publishing DTD v0 20100105//EN" "tax-treatment-NSO.dtd">
<tp:taxon-treatment xmlns:tp="http://www.plazi.org/taxpub"><tp:treatment-meta><kwd-group><label>Taxon classification</label><kwd><named-content xmlns:xlink="http://www.w3.org/1999/xlink" content-type="kingdom">Animalia</named-content></kwd><kwd><named-content xmlns:xlink="http://www.w3.org/1999/xlink" content-type="order">Systellommatophora</named-content></kwd><kwd><named-content xmlns:xlink="http://www.w3.org/1999/xlink" content-type="family">Veronicellidae</named-content></kwd></kwd-group><mixed-citation publication-type="journal"><person-group><name><surname>Rowson</surname><given-names>Ben</given-names></name><name><surname>Paustian</surname><given-names>Megan</given-names></name><name><surname>Goethem</surname><given-names>Jackie Van</given-names></name></person-group><article-title>New species and records of terrestrial slugs from East Africa (<tp:taxon-name><tp:taxon-name-part taxon-name-part-type="class">Gastropoda</tp:taxon-name-part></tp:taxon-name>, <tp:taxon-name><tp:taxon-name-part taxon-name-part-type="family">Urocyclidae</tp:taxon-name-part></tp:taxon-name>, <tp:taxon-name><tp:taxon-name-part taxon-name-part-type="family">Veronicellidae</tp:taxon-name-part></tp:taxon-name>, <tp:taxon-name><tp:taxon-name-part taxon-name-part-type="family">Agriolimacidae</tp:taxon-name-part></tp:taxon-name>)</article-title><source>Zookeys</source><day>18</day><month>12</month><year>2017</year><volume>2017</volume><issue>723</issue><fpage>11</fpage><lpage>42</lpage><pub-id pub-id-type="doi">10.3897/zookeys.723.21817</pub-id></mixed-citation></tp:treatment-meta><tp:nomenclature><tp:taxon-name>
                        <tp:taxon-name-part taxon-name-part-type="genus" reg="Pseudoveronicella">Pseudoveronicella</tp:taxon-name-part> (<tp:taxon-name-part taxon-name-part-type="subgenus" reg="Hoffmannia">Hoffmannia</tp:taxon-name-part>) <tp:taxon-name-part taxon-name-part-type="species" reg="zootoca">zootoca</tp:taxon-name-part><tp:taxon-name-part taxon-name-part-type="subspecies" reg="tanzaniensis">tanzaniensis</tp:taxon-name-part><object-id xmlns:xlink="http://www.w3.org/1999/xlink" content-type="zoobank" xlink:type="simple">http://zoobank.org/1AFD402A-BC98-4D86-B9A3-15971B789B21</object-id></tp:taxon-name><tp:taxon-status xmlns:xlink="http://www.w3.org/1999/xlink" xlink:type="simple">subsp. n.</tp:taxon-status><xref ref-type="fig" rid="F1">Figs 1–2</xref><xref ref-type="fig" rid="F3">, 21</xref><xref ref-type="fig" rid="F4">, 27–29</xref><xref ref-type="fig" rid="F6">, 45–49</xref></tp:nomenclature><tp:treatment-sec sec-type="material" id="SECID0EZBAE"><title>Material.</title><p>TANZANIA: Holotype <named-content xmlns:xlink="http://www.w3.org/1999/xlink" content-type="dwc:institutional_code" xlink:type="simple">NMW</named-content>.Z.2003.001.00030: 1 <abbrev xmlns:xlink="http://www.w3.org/1999/xlink" xlink:title="adult slug" id="ABBRID0EDCAE" xlink:type="simple">ad</abbrev>., Mt. Mwanihana <abbrev xmlns:xlink="http://www.w3.org/1999/xlink" xlink:title="Forest Reserve" id="ABBRID0EHCAE" xlink:type="simple">FR</abbrev> (<named-content xmlns:xlink="http://www.w3.org/1999/xlink" content-type="dwc:verbatimCoordinates" xlink:type="simple"><named-content content-type="geo-json" specific-use="{&#34;type&#34;:&#34;Point&#34;,&#34;coordinates&#34;:[36.830000,-7.820000]}" id="NCID0EOCAE" xlink:type="simple">7.82°S, 36.83°E</named-content></named-content>), Udzungwa Mts. <abbrev xmlns:xlink="http://www.w3.org/1999/xlink" xlink:title="National Park" id="ABBRID0ETCAE" xlink:type="simple">NP</abbrev>, Kilombero District, forest at 1050 m alt., leg. BR, PT, MBS &amp; CFN, 29 Jan. 2003 (sample 1050 misc). Paratype 1 <named-content xmlns:xlink="http://www.w3.org/1999/xlink" content-type="dwc:institutional_code" xlink:type="simple">NMW</named-content>.Z.2003.001.00031: 1 <abbrev xmlns:xlink="http://www.w3.org/1999/xlink" xlink:title="adult slug" id="ABBRID0E6CAE" xlink:type="simple">ad</abbrev>., data as previous but 1200 m alt. (sample 1200P). Paratype 2 <named-content xmlns:xlink="http://www.w3.org/1999/xlink" content-type="dwc:institutional_code" xlink:type="simple">NMW</named-content>.Z.2003.001.00032: 1 <abbrev xmlns:xlink="http://www.w3.org/1999/xlink" xlink:title="adult slug" id="ABBRID0EHDAE" xlink:type="simple">ad</abbrev>., data as previous but 1695 m alt. (sample 1695S).</p><p>Comparative material of <tp:taxon-name><tp:taxon-name-part taxon-name-part-type="genus" reg="Pseudoveronicella">P.</tp:taxon-name-part> (<tp:taxon-name-part taxon-name-part-type="subgenus" reg="Pseudoveronicella">Pseudoveronicella</tp:taxon-name-part>) <tp:taxon-name-part taxon-name-part-type="species" reg="liberiana">liberiana</tp:taxon-name-part></tp:taxon-name> (Gould, 1850): UGANDA: 17 ads., Jubiya <abbrev xmlns:xlink="http://www.w3.org/1999/xlink" xlink:title="Forest Reserve" id="ABBRID0E2DAE" xlink:type="simple">FR</abbrev> (<named-content xmlns:xlink="http://www.w3.org/1999/xlink" content-type="dwc:verbatimCoordinates" xlink:type="simple"><named-content content-type="geo-json" specific-use="{&#34;type&#34;:&#34;Point&#34;,&#34;coordinates&#34;:[31.970000,-0.270000]}" id="NCID0ECEAE" xlink:type="simple">0.27°S, 31.97°E</named-content></named-content>), Masaka District, forest at 1180 m alt., leg. PT, BR, &amp; FE, 3 Feb. 2007.</p><fig id="F1" position="float" orientation="portrait"><label>Figures 1–10.</label><caption><p>Living animals, habitus and shells. <bold>1–2</bold> <tp:taxon-name><tp:taxon-name-part taxon-name-part-type="genus" reg="Pseudoveronicella">Pseudoveronicella</tp:taxon-name-part> (<tp:taxon-name-part taxon-name-part-type="subgenus" reg="Hoffmannia">Hoffmannia</tp:taxon-name-part>) <tp:taxon-name-part taxon-name-part-type="species" reg="zootoca">zootoca</tp:taxon-name-part> <tp:taxon-name-part taxon-name-part-type="subspecies" reg="tanzaniensis">tanzaniensis</tp:taxon-name-part></tp:taxon-name> subsp. n., holotype <bold>3</bold> <italic><tp:taxon-name><tp:taxon-name-part taxon-name-part-type="genus" reg="Dendrolimax">Dendrolimax</tp:taxon-name-part> <tp:taxon-name-part taxon-name-part-type="species" reg="leprosus">leprosus</tp:taxon-name-part></tp:taxon-name></italic> Pollonera, 1906 at Jubiya <bold>4–7</bold> <italic><tp:taxon-name><tp:taxon-name-part taxon-name-part-type="genus" reg="Dendrolimax">Dendrolimax</tp:taxon-name-part> <tp:taxon-name-part taxon-name-part-type="species" reg="parensis">parensis</tp:taxon-name-part></tp:taxon-name></italic> sp. n.: <bold>4–5, 6</bold> holotype <bold>7</bold> living animal at Kindoroko, not collected but probably this species <bold>8–10</bold> <italic><tp:taxon-name><tp:taxon-name-part taxon-name-part-type="genus" reg="Leptichnoides">Leptichnoides</tp:taxon-name-part> <tp:taxon-name-part taxon-name-part-type="species" reg="avisexcrementis">avisexcrementis</tp:taxon-name-part></tp:taxon-name></italic> sp. n., holotype. Scale bars: 10 mm (<bold>1–5</bold>), 5 mm (<bold>6–10</bold>).</p></caption><graphic xmlns:xlink="http://www.w3.org/1999/xlink" xlink:href="zookeys-723-011-g001.jpg" position="float" orientation="portrait" xlink:type="simple" id="oo_174418.jpg"/></fig></tp:treatment-sec><tp:treatment-sec sec-type="description" id="SECID0EDHAE"><title>Description.</title><p>External appearance (Figs <xref ref-type="fig" rid="F1">1–2</xref>, <xref ref-type="fig" rid="F6">45</xref>). Medium-sized slugs (notum length 33–39 mm), notum weakly mottled grey-brown or grey-green, evenly speckled with small dark grey speckles, which continue onto the lighter-coloured hyponotum. Tentacles dark grey. Conspicuous anus in the form of a crescent-shaped slit with strongly flaring lips. Female genital opening just anterior to the mid-point of the right hyponotum. Juveniles not known.</p><p>Jaw and radula (Figs <xref ref-type="fig" rid="F3">21</xref>, <xref ref-type="fig" rid="F4">27–29</xref>). Similar to other African <tp:taxon-name><tp:taxon-name-part taxon-name-part-type="family">Veronicellidae</tp:taxon-name-part></tp:taxon-name>: jaw of overlapping plates, accompanied by chitinous (?) bristles forming rows along the upper lip and two patches at the margins of the lower lips. Radula with central tooth and 47 teeth in a half-row. Central tooth small, rounded, stump-like; laterals simple, unicuspid and triangular; marginals subtriangular, becoming increasingly elongate and irregular in outline.</p><p>Genitalia (Figs <xref ref-type="fig" rid="F6">46–49</xref>). Penial sheath thin-walled, smooth, incorporating a verge and the conical tip of the “penial gland” of <xref ref-type="bibr" rid="B3">Forcart (1953)</xref>. Verge small, lacking thorns or spines, basally swollen and with a single rim around the glandular, glans-like tip, which is symmetrical and lacks a fringe around its opening. Penial gland in the form of a smooth cone with an opening at its pointed tip. Five long, tangled digitiform glands enter the penial sheath near one another at the muscular base of the cone. Embryos not found; a single soft spheroidal mass (perhaps an egg) present in the uterus of one individual.</p></tp:treatment-sec><tp:treatment-sec sec-type="etymology" id="SECID0EWIAE"><title>Etymology.</title><p>From Tanzania.</p></tp:treatment-sec><tp:treatment-sec sec-type="distribution" id="SECID0E2IAE"><title>Distribution and habitat.</title><p>Apparently endemic to forest in the Udzungwa Mts. <italic><tp:taxon-name><tp:taxon-name-part taxon-name-part-type="genus" reg="Pseudoveronicella">Pseudoveronicella</tp:taxon-name-part></tp:taxon-name></italic> is a West and Central African genus previously known in eastern Africa only from western Uganda and a single occurrence in Ethiopia (<xref ref-type="bibr" rid="B3">Forcart 1953</xref>, <xref ref-type="bibr" rid="B44">Verdcourt 2006</xref>, <xref ref-type="bibr" rid="B48">Wronski and Hausdorf 2010</xref>). It is easily recognised by the slit-like anus. Using <xref ref-type="bibr" rid="B3">Forcart (1953)</xref>, all other Tanzanian <tp:taxon-name><tp:taxon-name-part taxon-name-part-type="family">Veronicellidae</tp:taxon-name-part></tp:taxon-name> examined key to <italic><tp:taxon-name><tp:taxon-name-part taxon-name-part-type="genus" reg="Laevicaulis">Laevicaulis</tp:taxon-name-part></tp:taxon-name></italic> Simroth, 1913, a genus widespread in eastern Africa (<xref ref-type="bibr" rid="B3">Forcart 1953</xref>, <xref ref-type="bibr" rid="B8">Herbert 1997</xref>, <xref ref-type="bibr" rid="B44">Verdcourt 2006</xref>), while the Ugandan material keys to <italic><tp:taxon-name><tp:taxon-name-part taxon-name-part-type="genus" reg="Pseudoveronicella">P.</tp:taxon-name-part> <tp:taxon-name-part taxon-name-part-type="species" reg="liberiana">liberiana</tp:taxon-name-part></tp:taxon-name></italic>. The Udzungwa specimens thus extend the range of the genus <italic><tp:taxon-name><tp:taxon-name-part taxon-name-part-type="genus" reg="Pseudoveronicella">Pseudoveronicella</tp:taxon-name-part></tp:taxon-name></italic> far to the southeast, providing further evidence of western affinities among the endemic and other molluscs of these mountains (<xref ref-type="bibr" rid="B22">Rowson and Van Goethem 2012</xref>).</p></tp:treatment-sec><tp:treatment-sec sec-type="remarks" id="SECID0EGLAE"><title>Remarks.</title><p>In <xref ref-type="bibr" rid="B3">Forcart (1953)</xref> the Udzungwa specimens key to <tp:taxon-name><tp:taxon-name-part taxon-name-part-type="genus" reg="Pseudoveronicella">Pseudoveronicella</tp:taxon-name-part> <tp:taxon-name-part taxon-name-part-type="infraspecific-rank">subgenus</tp:taxon-name-part> <tp:taxon-name-part taxon-name-part-type="subgenus" reg="Hoffmannia">Hoffmannia</tp:taxon-name-part></tp:taxon-name>. This differs from <italic><tp:taxon-name><tp:taxon-name-part taxon-name-part-type="genus" reg="Pseudoveronicella">Pseudoveronicella</tp:taxon-name-part></tp:taxon-name></italic> <italic>s. str.</italic> (examined from Uganda) in having a verge that is glandiform rather than utricular, with an opening that is not surrounded by fringes. It then keys to <tp:taxon-name><tp:taxon-name-part taxon-name-part-type="genus" reg="Pseudoveronicella">P.</tp:taxon-name-part> (<tp:taxon-name-part taxon-name-part-type="subgenus" reg="Hoffmannia">H.</tp:taxon-name-part>) <tp:taxon-name-part taxon-name-part-type="species" reg="zootoca">zootoca</tp:taxon-name-part></tp:taxon-name>, whose verge lacks thorns and has a glans-like tip. The shape of the tip differs between the two subspecies recognised by Forcart: <tp:taxon-name><tp:taxon-name-part taxon-name-part-type="genus" reg="Pseudoveronicella">P.</tp:taxon-name-part> (<tp:taxon-name-part taxon-name-part-type="subgenus" reg="Hoffmannia">H.</tp:taxon-name-part>) <tp:taxon-name-part taxon-name-part-type="species" reg="zootoca">z.</tp:taxon-name-part> <tp:taxon-name-part taxon-name-part-type="subspecies" reg="zootoca">zootoca</tp:taxon-name-part></tp:taxon-name>, widespread in West Africa from Tamassadou to Leopoldville, and <tp:taxon-name><tp:taxon-name-part taxon-name-part-type="genus" reg="Pseudoveronicella">P.</tp:taxon-name-part> (<tp:taxon-name-part taxon-name-part-type="subgenus" reg="Hoffmannia">H.</tp:taxon-name-part>) <tp:taxon-name-part taxon-name-part-type="species" reg="zootoca">z.</tp:taxon-name-part> <tp:taxon-name-part taxon-name-part-type="subspecies" reg="aethiopica">aethiopica</tp:taxon-name-part></tp:taxon-name> Forcart, 1953 described from Sidamo, southern Ethiopia, at 2500 m. The Udzungwa slugs resemble <tp:taxon-name><tp:taxon-name-part taxon-name-part-type="genus" reg="Pseudoveronicella">P.</tp:taxon-name-part> (<tp:taxon-name-part taxon-name-part-type="subgenus" reg="Hoffmannia">H.</tp:taxon-name-part>) <tp:taxon-name-part taxon-name-part-type="species" reg="zootoca">z.</tp:taxon-name-part> <tp:taxon-name-part taxon-name-part-type="subspecies" reg="aethiopica">aethiopica</tp:taxon-name-part></tp:taxon-name> more closely than <tp:taxon-name><tp:taxon-name-part taxon-name-part-type="genus" reg="Pseudoveronicella">P.</tp:taxon-name-part> (<tp:taxon-name-part taxon-name-part-type="subgenus" reg="Hoffmannia">H.</tp:taxon-name-part>) <tp:taxon-name-part taxon-name-part-type="species" reg="zootoca">z.</tp:taxon-name-part> <tp:taxon-name-part taxon-name-part-type="subspecies" reg="zootoca">zootoca</tp:taxon-name-part></tp:taxon-name> in their larger body size, and in not containing embryos (Forcart, 1953). However they do not confirm exactly to either: the verge has a much more strongly swollen base than either subspecies, while the glans is not hoof-like as in <tp:taxon-name><tp:taxon-name-part taxon-name-part-type="genus" reg="Pseudoveronicella">P.</tp:taxon-name-part> (<tp:taxon-name-part taxon-name-part-type="subgenus" reg="Hoffmannia">H.</tp:taxon-name-part>) <tp:taxon-name-part taxon-name-part-type="species" reg="zootoca">z.</tp:taxon-name-part> <tp:taxon-name-part taxon-name-part-type="subspecies" reg="aethiopica">aethiopica</tp:taxon-name-part></tp:taxon-name>. In light of the morphological differences and the greatly disjunct distributions, we follow <xref ref-type="bibr" rid="B3">Forcart (1953)</xref> in ascribing the material to a new subspecies of <tp:taxon-name><tp:taxon-name-part taxon-name-part-type="genus" reg="Pseudoveronicella">P.</tp:taxon-name-part> (<tp:taxon-name-part taxon-name-part-type="subgenus" reg="Hoffmannia">H.</tp:taxon-name-part>) <tp:taxon-name-part taxon-name-part-type="species" reg="zootoca">zootoca</tp:taxon-name-part></tp:taxon-name>.</p></tp:treatment-sec><tp:treatment-sec><!--Section generated to contain objects referenced in tp:taxon-treatment.--><fig id="F3" position="float" orientation="portrait"><label>Figures 21–26.</label><caption><p>Jaws. <bold>21</bold> <tp:taxon-name><tp:taxon-name-part taxon-name-part-type="genus" reg="Pseudoveronicella">Pseudoveronicella</tp:taxon-name-part> (<tp:taxon-name-part taxon-name-part-type="subgenus" reg="Hoffmannia">Hoffmannia</tp:taxon-name-part>) <tp:taxon-name-part taxon-name-part-type="species" reg="zootoca">zootoca</tp:taxon-name-part> <tp:taxon-name-part taxon-name-part-type="subspecies" reg="tanzaniensis">tanzaniensis</tp:taxon-name-part></tp:taxon-name> subsp. n., Paratype 1., also showing patches of bristles <bold>22</bold> <italic><tp:taxon-name><tp:taxon-name-part taxon-name-part-type="genus" reg="Dendrolimax">Dendrolimax</tp:taxon-name-part> <tp:taxon-name-part taxon-name-part-type="species" reg="parensis">parensis</tp:taxon-name-part></tp:taxon-name></italic> sp. n., holotype <bold>23</bold> <italic><tp:taxon-name><tp:taxon-name-part taxon-name-part-type="genus" reg="Leptichnoides">Leptichnoides</tp:taxon-name-part> <tp:taxon-name-part taxon-name-part-type="species" reg="avisexcrementis">avisexcrementis</tp:taxon-name-part></tp:taxon-name></italic> sp. n., holotype <bold>24</bold> <italic><tp:taxon-name><tp:taxon-name-part taxon-name-part-type="genus" reg="Tanzalimax">Tanzalimax</tp:taxon-name-part> <tp:taxon-name-part taxon-name-part-type="species" reg="tattersfieldi">tattersfieldi</tp:taxon-name-part></tp:taxon-name></italic> gen. &amp; sp. n., holotype <bold>25</bold> <italic><tp:taxon-name><tp:taxon-name-part taxon-name-part-type="genus" reg="Tanzalimax">Tanzalimax</tp:taxon-name-part> <tp:taxon-name-part taxon-name-part-type="species" reg="seddonae">seddonae</tp:taxon-name-part></tp:taxon-name></italic>, gen. &amp; sp. n., Paratype 1. <bold>26</bold> <italic><tp:taxon-name><tp:taxon-name-part taxon-name-part-type="genus" reg="Udzungwalimax">Udzungwalimax</tp:taxon-name-part> <tp:taxon-name-part taxon-name-part-type="species" reg="suminis">suminis</tp:taxon-name-part></tp:taxon-name></italic> gen. &amp; sp. n., holotype. All scale bars: 1 mm.</p></caption><graphic xmlns:xlink="http://www.w3.org/1999/xlink" xlink:href="zookeys-723-011-g003.jpg" position="float" orientation="portrait" xlink:type="simple" id="oo_174420.jpg"/></fig><fig id="F4" position="float" orientation="portrait"><label>Figures 27–35.</label><caption><p>Radulae. From left to right, marginal, lateral and central teeth (arrow), each shown to the same scale. <bold>27–28</bold> <tp:taxon-name><tp:taxon-name-part taxon-name-part-type="genus" reg="Pseudoveronicella">Pseudoveronicella</tp:taxon-name-part> (<tp:taxon-name-part taxon-name-part-type="subgenus" reg="Hoffmannia">Hoffmannia</tp:taxon-name-part>) <tp:taxon-name-part taxon-name-part-type="species" reg="zootoca">zootoca</tp:taxon-name-part> <tp:taxon-name-part taxon-name-part-type="subspecies" reg="tanzaniensis">tanzaniensis</tp:taxon-name-part></tp:taxon-name> subsp. n., Paratype 1 <bold>29</bold> bristles from beneath jaw <bold>30–32</bold> <italic><tp:taxon-name><tp:taxon-name-part taxon-name-part-type="genus" reg="Dendrolimax">Dendrolimax</tp:taxon-name-part> <tp:taxon-name-part taxon-name-part-type="species" reg="parensis">parensis</tp:taxon-name-part></tp:taxon-name></italic> sp. n., holotype <bold>33–35</bold> <italic><tp:taxon-name><tp:taxon-name-part taxon-name-part-type="genus" reg="Leptichnoides">Leptichnoides</tp:taxon-name-part> <tp:taxon-name-part taxon-name-part-type="species" reg="avisexcrementis">avisexcrementis</tp:taxon-name-part></tp:taxon-name></italic> sp. n., holotype. All scale bars 50 μm except for <bold>33–35</bold>, 20 μm.</p></caption><graphic xmlns:xlink="http://www.w3.org/1999/xlink" xlink:href="zookeys-723-011-g004.jpg" position="float" orientation="portrait" xlink:type="simple" id="oo_174421.jpg"/></fig><fig id="F6" position="float" orientation="portrait"><label>Figures 45–49.</label><caption><p>
                            <tp:taxon-name><tp:taxon-name-part taxon-name-part-type="genus" reg="Pseudoveronicella">Pseudoveronicella</tp:taxon-name-part> (<tp:taxon-name-part taxon-name-part-type="subgenus" reg="Hoffmannia">Hoffmannia</tp:taxon-name-part>) <tp:taxon-name-part taxon-name-part-type="species" reg="zootoca">zootoca</tp:taxon-name-part> <tp:taxon-name-part taxon-name-part-type="subspecies" reg="tanzaniensis">tanzaniensis</tp:taxon-name-part></tp:taxon-name> subsp. n., holotype. <bold>45</bold> anus <bold>46</bold> male genitalia <bold>47</bold> female genitalia <bold>48</bold> tip of penial gland <bold>49</bold> penial verge. All scale bars 2 mm.</p></caption><graphic xmlns:xlink="http://www.w3.org/1999/xlink" xlink:href="zookeys-723-011-g006.jpg" position="float" orientation="portrait" xlink:type="simple" id="oo_174423.jpg"/></fig></tp:treatment-sec><ref-list><ref id="B3"><mixed-citation xmlns:xlink="http://www.w3.org/1999/xlink" xlink:type="simple">
          <person-group><name name-style="western"><surname>Forcart</surname><given-names>L</given-names></name></person-group> (<year>1953</year>) <article-title>The <tp:taxon-name><tp:taxon-name-part taxon-name-part-type="family">Veronicellidae</tp:taxon-name-part></tp:taxon-name> of Africa (<tp:taxon-name><tp:taxon-name-part taxon-name-part-type="phylum">Mollusca</tp:taxon-name-part></tp:taxon-name>, <tp:taxon-name><tp:taxon-name-part taxon-name-part-type="infraclass">Pulmonata</tp:taxon-name-part></tp:taxon-name>).</article-title> <source>Annales du Musée Royal du Congo Belge, Sciences Zoologiques</source> <volume>23</volume>: <fpage>1</fpage>–<lpage>110</lpage>.</mixed-citation></ref><ref id="B44"><mixed-citation xmlns:xlink="http://www.w3.org/1999/xlink" xlink:type="simple">
          <person-group><name name-style="western"><surname>Verdcourt</surname><given-names>B</given-names></name></person-group> (<year>2006</year>) <source>A revised list of the non-marine <tp:taxon-name><tp:taxon-name-part taxon-name-part-type="phylum">Mollusca</tp:taxon-name-part></tp:taxon-name> of East Africa (Kenya, Uganda and Tanzania, excluding Lake Malawi). B.</source> <publisher-name>Verdcourt</publisher-name>, <publisher-loc>Maidenhead</publisher-loc>, <size units="page">75 pp</size>.</mixed-citation></ref><ref id="B48"><mixed-citation xmlns:xlink="http://www.w3.org/1999/xlink" xlink:type="simple">
          <person-group><name name-style="western"><surname>Wronski</surname><given-names>T</given-names></name><name name-style="western"><surname>Hausdorf</surname><given-names>B</given-names></name></person-group> (<year>2010</year>) <article-title>Diversity and body-size patterns of land snails in rain forests in Uganda.</article-title> <source>Journal of Molluscan Studies</source> <volume>76</volume>: <fpage>87</fpage>–<lpage>100</lpage>. <ext-link xlink:type="simple" ext-link-type="doi" xlink:href="10.1093/mollus/eyp048">https://doi.org/10.1093/mollus/eyp048</ext-link></mixed-citation></ref><ref id="B8"><mixed-citation xmlns:xlink="http://www.w3.org/1999/xlink" xlink:type="simple">
          <person-group><name name-style="western"><surname>Herbert</surname><given-names>DG</given-names></name></person-group> (<year>1997</year>) <article-title>The terrestrial slugs of KwaZulu-Natal: diversity, biogeography and conservation (<tp:taxon-name><tp:taxon-name-part taxon-name-part-type="phylum">Mollusca</tp:taxon-name-part></tp:taxon-name>: <tp:taxon-name><tp:taxon-name-part taxon-name-part-type="infraclass">Pulmonata</tp:taxon-name-part></tp:taxon-name>).</article-title> <source>Annals of the Natal Museum</source> <volume>38</volume>: <fpage>197</fpage>–<lpage>239</lpage>.</mixed-citation></ref><ref id="B22"><mixed-citation xmlns:xlink="http://www.w3.org/1999/xlink" xlink:type="simple">
          <person-group><name name-style="western"><surname>Rowson</surname><given-names>B</given-names></name><name name-style="western"><surname>Van Goethem</surname><given-names>JL</given-names></name></person-group> (<year>2012</year>) <article-title>A second remarkable slug and a thin-shelled <italic><tp:taxon-name><tp:taxon-name-part taxon-name-part-type="genus">Trochonanina</tp:taxon-name-part></tp:taxon-name></italic> snail from the Udzungwa Mts., Tanzania (<tp:taxon-name><tp:taxon-name-part taxon-name-part-type="order">Stylommatophora</tp:taxon-name-part></tp:taxon-name>: <tp:taxon-name><tp:taxon-name-part taxon-name-part-type="superfamily">Helicarionoidea</tp:taxon-name-part></tp:taxon-name>: <tp:taxon-name><tp:taxon-name-part taxon-name-part-type="family">Urocyclidae</tp:taxon-name-part></tp:taxon-name>).</article-title> <source>Journal of Conchology</source> <volume>41</volume>: <fpage>239</fpage>–<lpage>247</lpage>.</mixed-citation></ref></ref-list></tp:taxon-treatment>
