# Supplementary material for: New species and records of terrestrial slugs from East Africa (Gastropoda, Urocyclidae, Veronicellidae, Agriolimacidae)
Source: Zookeys. 2017 Dec 18;(723):11–42. doi: 10.3897/zookeys.723.21817 (PMC5769721; doi:10.3897/zookeys.723.21817)
Supplement: XML Treatment for Dendrolimax leprosus [file zookeys.723.21817-treatment2.xml]

<!DOCTYPE tp:taxon-treatment
  PUBLIC "-//TaxonX//DTD Taxonomic Treatment Publishing DTD v0 20100105//EN" "tax-treatment-NSO.dtd">
<tp:taxon-treatment xmlns:tp="http://www.plazi.org/taxpub"><tp:treatment-meta><kwd-group><label>Taxon classification</label><kwd><named-content xmlns:xlink="http://www.w3.org/1999/xlink" content-type="kingdom">Animalia</named-content></kwd><kwd><named-content xmlns:xlink="http://www.w3.org/1999/xlink" content-type="order">Stylommatophora</named-content></kwd><kwd><named-content xmlns:xlink="http://www.w3.org/1999/xlink" content-type="family">Urocyclidae</named-content></kwd></kwd-group><mixed-citation publication-type="journal"><person-group><name><surname>Rowson</surname><given-names>Ben</given-names></name><name><surname>Paustian</surname><given-names>Megan</given-names></name><name><surname>Goethem</surname><given-names>Jackie Van</given-names></name></person-group><article-title>New species and records of terrestrial slugs from East Africa (<tp:taxon-name><tp:taxon-name-part taxon-name-part-type="class">Gastropoda</tp:taxon-name-part></tp:taxon-name>, <tp:taxon-name><tp:taxon-name-part taxon-name-part-type="family">Urocyclidae</tp:taxon-name-part></tp:taxon-name>, <tp:taxon-name><tp:taxon-name-part taxon-name-part-type="family">Veronicellidae</tp:taxon-name-part></tp:taxon-name>, <tp:taxon-name><tp:taxon-name-part taxon-name-part-type="family">Agriolimacidae</tp:taxon-name-part></tp:taxon-name>)</article-title><source>Zookeys</source><day>18</day><month>12</month><year>2017</year><volume>2017</volume><issue>723</issue><fpage>11</fpage><lpage>42</lpage><pub-id pub-id-type="doi">10.3897/zookeys.723.21817</pub-id></mixed-citation></tp:treatment-meta><tp:nomenclature><tp:taxon-name>
                        <tp:taxon-name-part taxon-name-part-type="genus" reg="Dendrolimax">Dendrolimax</tp:taxon-name-part>
                        <tp:taxon-name-part taxon-name-part-type="species" reg="leprosus">leprosus</tp:taxon-name-part>
                      </tp:taxon-name><tp:taxon-authority>Pollonera, 1906</tp:taxon-authority><xref ref-type="fig" rid="F1">Fig. 3</xref></tp:nomenclature><tp:treatment-sec sec-type="material" id="SECID0EGTAE"><title>Material.</title><p>UGANDA: 9 ads., Jubiya <abbrev xmlns:xlink="http://www.w3.org/1999/xlink" xlink:title="Forest Reserve" id="ABBRID0EMTAE" xlink:type="simple">FR</abbrev> (<named-content xmlns:xlink="http://www.w3.org/1999/xlink" content-type="dwc:verbatimCoordinates" xlink:type="simple"><named-content content-type="geo-json" specific-use="{&#34;type&#34;:&#34;Point&#34;,&#34;coordinates&#34;:[31.970000,-0.270000]}" id="NCID0ETTAE" xlink:type="simple">0.27°S, 31.97°E</named-content></named-content>), Masaka District, forest at 1180 m alt., leg. PT, BR, &amp; FE, 3 Feb. 2007.</p></tp:treatment-sec><tp:treatment-sec sec-type="remarks" id="SECID0E3TAE"><title>Remarks.</title><p>This species keys unambiguously to <italic><tp:taxon-name><tp:taxon-name-part taxon-name-part-type="genus" reg="Dendrolimax">Dendrolimax</tp:taxon-name-part></tp:taxon-name></italic> in <xref ref-type="bibr" rid="B33">Van Goethem (1977)</xref>, who noted that all <italic><tp:taxon-name><tp:taxon-name-part taxon-name-part-type="genus" reg="Dendrolimax">Dendrolimax</tp:taxon-name-part></tp:taxon-name></italic> other than <italic><tp:taxon-name><tp:taxon-name-part taxon-name-part-type="genus" reg="Dendrolimax">D.</tp:taxon-name-part> <tp:taxon-name-part taxon-name-part-type="species" reg="osborni">osborni</tp:taxon-name-part></tp:taxon-name></italic> Pilsbry, 1919 were poorly-known. One such species is <italic><tp:taxon-name><tp:taxon-name-part taxon-name-part-type="genus" reg="Dendrolimax">D.</tp:taxon-name-part> <tp:taxon-name-part taxon-name-part-type="species" reg="leprosus">leprosus</tp:taxon-name-part></tp:taxon-name></italic>, previously known only from the type locality of “between Kijemula and Madudu”. According to <xref ref-type="bibr" rid="B33">Van Goethem (1977)</xref> this locality is at <named-content xmlns:xlink="http://www.w3.org/1999/xlink" content-type="dwc:verbatimCoordinates" xlink:type="simple"><named-content content-type="geo-json" specific-use="{&#34;type&#34;:&#34;Point&#34;,&#34;coordinates&#34;:[31.466667,0.683333]}" id="NCID0EVVAE" xlink:type="simple">0°41'N, 31°28'E</named-content></named-content> (i.e. <named-content xmlns:xlink="http://www.w3.org/1999/xlink" content-type="dwc:verbatimCoordinates" xlink:type="simple"><named-content content-type="geo-json" specific-use="{&#34;type&#34;:&#34;Point&#34;,&#34;coordinates&#34;:[31.470000,0.680000]}" id="NCID0E4VAE" xlink:type="simple">0.68°N, 31.47°E</named-content></named-content>). This is in Uganda approximately 100 km NE of Jubiya at a similar elevation (1300 m). Until now <italic><tp:taxon-name><tp:taxon-name-part taxon-name-part-type="genus" reg="Dendrolimax">D.</tp:taxon-name-part> <tp:taxon-name-part taxon-name-part-type="species" reg="leprosus">leprosus</tp:taxon-name-part></tp:taxon-name></italic> was known only from the types (which Van Goethem could not locate) and <xref ref-type="bibr" rid="B14">Pollonera’s (1906</xref>, <xref ref-type="bibr" rid="B15">1909</xref>) description and figures. The Jubiya material corresponds well to these: individuals range from white to olive-coloured with large pale lesion-like blotches; the genitalia, jaw and shell are similar; and perhaps most distinctively, the radula has the majority of laterals bicuspid rather than tricuspid as in <italic><tp:taxon-name><tp:taxon-name-part taxon-name-part-type="genus" reg="Dendrolimax">D.</tp:taxon-name-part> <tp:taxon-name-part taxon-name-part-type="species" reg="osborni">osborni</tp:taxon-name-part></tp:taxon-name></italic> (<xref ref-type="bibr" rid="B33">Van Goethem 1977</xref>).</p><p>The live animals were strikingly coloured in having a violet-pink foot-fringe. When handled, they secreted mucus of the same colour onto the hands, as if in defence. It appeared as though the mucus came from the foot-fringe itself rather than the supraperipodial grooves, which are conspicuous in <italic><tp:taxon-name><tp:taxon-name-part taxon-name-part-type="genus" reg="Dendrolimax">Dendrolimax</tp:taxon-name-part></tp:taxon-name></italic> species (<xref ref-type="bibr" rid="B33">Van Goethem 1977</xref>).</p></tp:treatment-sec><tp:treatment-sec><!--Section generated to contain objects referenced in tp:taxon-treatment.--><fig id="F1" position="float" orientation="portrait"><label>Figures 1–10.</label><caption><p>Living animals, habitus and shells. <bold>1–2</bold> <tp:taxon-name><tp:taxon-name-part taxon-name-part-type="genus" reg="Pseudoveronicella">Pseudoveronicella</tp:taxon-name-part> (<tp:taxon-name-part taxon-name-part-type="subgenus" reg="Hoffmannia">Hoffmannia</tp:taxon-name-part>) <tp:taxon-name-part taxon-name-part-type="species" reg="zootoca">zootoca</tp:taxon-name-part> <tp:taxon-name-part taxon-name-part-type="subspecies" reg="tanzaniensis">tanzaniensis</tp:taxon-name-part></tp:taxon-name> subsp. n., holotype <bold>3</bold> <italic><tp:taxon-name><tp:taxon-name-part taxon-name-part-type="genus" reg="Dendrolimax">Dendrolimax</tp:taxon-name-part> <tp:taxon-name-part taxon-name-part-type="species" reg="leprosus">leprosus</tp:taxon-name-part></tp:taxon-name></italic> Pollonera, 1906 at Jubiya <bold>4–7</bold> <italic><tp:taxon-name><tp:taxon-name-part taxon-name-part-type="genus" reg="Dendrolimax">Dendrolimax</tp:taxon-name-part> <tp:taxon-name-part taxon-name-part-type="species" reg="parensis">parensis</tp:taxon-name-part></tp:taxon-name></italic> sp. n.: <bold>4–5, 6</bold> holotype <bold>7</bold> living animal at Kindoroko, not collected but probably this species <bold>8–10</bold> <italic><tp:taxon-name><tp:taxon-name-part taxon-name-part-type="genus" reg="Leptichnoides">Leptichnoides</tp:taxon-name-part> <tp:taxon-name-part taxon-name-part-type="species" reg="avisexcrementis">avisexcrementis</tp:taxon-name-part></tp:taxon-name></italic> sp. n., holotype. Scale bars: 10 mm (<bold>1–5</bold>), 5 mm (<bold>6–10</bold>).</p></caption><graphic xmlns:xlink="http://www.w3.org/1999/xlink" xlink:href="zookeys-723-011-g001.jpg" position="float" orientation="portrait" xlink:type="simple" id="oo_174418.jpg"/></fig></tp:treatment-sec><ref-list><ref id="B33"><mixed-citation xmlns:xlink="http://www.w3.org/1999/xlink" xlink:type="simple">
          <person-group><name name-style="western"><surname>Van Goethem</surname><given-names>JL</given-names></name></person-group> (<year>1977</year>) Révision Systématique des <tp:taxon-name><tp:taxon-name-part taxon-name-part-type="subfamily">Urocyclinae</tp:taxon-name-part></tp:taxon-name> (<tp:taxon-name><tp:taxon-name-part taxon-name-part-type="phylum">Mollusca</tp:taxon-name-part></tp:taxon-name>, <tp:taxon-name><tp:taxon-name-part taxon-name-part-type="infraclass">Pulmonata</tp:taxon-name-part></tp:taxon-name>, <tp:taxon-name><tp:taxon-name-part taxon-name-part-type="family">Urocyclidae</tp:taxon-name-part></tp:taxon-name>). Annales Musée Royal de l’Afrique Centrale, Tervuren, Belgique. Series in-8o, Zoologie 218: 1–355. [figs 1–719, pls. I–IV]</mixed-citation></ref><ref id="B14"><mixed-citation xmlns:xlink="http://www.w3.org/1999/xlink" xlink:type="simple">
          <person-group><name name-style="western"><surname>Pollonera</surname><given-names>C</given-names></name></person-group> (<year>1906</year>) <article-title>Spedizione al Ruwenzori di S. A. R. Luigi Amedo di Savoia duca degli Abruzzi. VII. <tp:taxon-name><tp:taxon-name-part taxon-name-part-type="family">Vaginulidae</tp:taxon-name-part></tp:taxon-name> e <tp:taxon-name><tp:taxon-name-part taxon-name-part-type="family">Urocyclidae</tp:taxon-name-part></tp:taxon-name>.</article-title> <source>Bolletino dei Musei di Zoologia ed Anatomia comparata della R Universita di Torino</source> <volume>21</volume>(<issue>543</issue>): <fpage>1</fpage>–<lpage>6</lpage>.</mixed-citation></ref><ref id="B15"><mixed-citation xmlns:xlink="http://www.w3.org/1999/xlink" xlink:type="simple">
          <person-group><name name-style="western"><surname>Pollonera</surname><given-names>C</given-names></name></person-group> (<year>1909</year>) <article-title>Molluschi: <tp:taxon-name><tp:taxon-name-part taxon-name-part-type="order">Stylommatophora</tp:taxon-name-part></tp:taxon-name>. Spedizione al Ruwenzori di S. A. R. il Principe L. Amedeo di Savoia.</article-title> <source>Parte Scientifica</source> <volume>1</volume>: <fpage>181</fpage>–<lpage>205</lpage>.</mixed-citation></ref></ref-list></tp:taxon-treatment>
