# Supplementary material for: New species and records of terrestrial slugs from East Africa (Gastropoda, Urocyclidae, Veronicellidae, Agriolimacidae)
Source: Zookeys. 2017 Dec 18;(723):11–42. doi: 10.3897/zookeys.723.21817 (PMC5769721; doi:10.3897/zookeys.723.21817)
Supplement: XML Treatment for Dendrolimax parensis [file zookeys.723.21817-treatment3.xml]

<!DOCTYPE tp:taxon-treatment
  PUBLIC "-//TaxonX//DTD Taxonomic Treatment Publishing DTD v0 20100105//EN" "tax-treatment-NSO.dtd">
<tp:taxon-treatment xmlns:tp="http://www.plazi.org/taxpub"><tp:treatment-meta><kwd-group><label>Taxon classification</label><kwd><named-content xmlns:xlink="http://www.w3.org/1999/xlink" content-type="kingdom">Animalia</named-content></kwd><kwd><named-content xmlns:xlink="http://www.w3.org/1999/xlink" content-type="order">Stylommatophora</named-content></kwd><kwd><named-content xmlns:xlink="http://www.w3.org/1999/xlink" content-type="family">Urocyclidae</named-content></kwd></kwd-group><mixed-citation publication-type="journal"><person-group><name><surname>Rowson</surname><given-names>Ben</given-names></name><name><surname>Paustian</surname><given-names>Megan</given-names></name><name><surname>Goethem</surname><given-names>Jackie Van</given-names></name></person-group><article-title>New species and records of terrestrial slugs from East Africa (<tp:taxon-name><tp:taxon-name-part taxon-name-part-type="class">Gastropoda</tp:taxon-name-part></tp:taxon-name>, <tp:taxon-name><tp:taxon-name-part taxon-name-part-type="family">Urocyclidae</tp:taxon-name-part></tp:taxon-name>, <tp:taxon-name><tp:taxon-name-part taxon-name-part-type="family">Veronicellidae</tp:taxon-name-part></tp:taxon-name>, <tp:taxon-name><tp:taxon-name-part taxon-name-part-type="family">Agriolimacidae</tp:taxon-name-part></tp:taxon-name>)</article-title><source>Zookeys</source><day>18</day><month>12</month><year>2017</year><volume>2017</volume><issue>723</issue><fpage>11</fpage><lpage>42</lpage><pub-id pub-id-type="doi">10.3897/zookeys.723.21817</pub-id></mixed-citation></tp:treatment-meta><tp:nomenclature><tp:taxon-name>
                        <tp:taxon-name-part taxon-name-part-type="genus" reg="Dendrolimax">Dendrolimax</tp:taxon-name-part>
                        <tp:taxon-name-part taxon-name-part-type="species" reg="parensis">parensis</tp:taxon-name-part>
                        <object-id xmlns:xlink="http://www.w3.org/1999/xlink" content-type="zoobank" xlink:type="simple">http://zoobank.org/9CF1B989-D277-4219-8DCD-532EA483E7A9</object-id>
                      </tp:taxon-name><tp:taxon-status xmlns:xlink="http://www.w3.org/1999/xlink" xlink:type="simple">sp. n.</tp:taxon-status><xref ref-type="fig" rid="F1">Figs 4–7</xref><xref ref-type="fig" rid="F3">, 22</xref><xref ref-type="fig" rid="F4">, 30–32</xref><xref ref-type="fig" rid="F7">, 50–54</xref></tp:nomenclature><tp:treatment-sec sec-type="material" id="SECID0ENZAE"><title>Material.</title><p>TANZANIA: Holotype <named-content xmlns:xlink="http://www.w3.org/1999/xlink" content-type="dwc:institutional_code" xlink:type="simple">NMW</named-content>.Z.1998.003.00002: 1 <abbrev xmlns:xlink="http://www.w3.org/1999/xlink" xlink:title="adult slug" id="ABBRID0EXZAE" xlink:type="simple">ad</abbrev>., Chome <abbrev xmlns:xlink="http://www.w3.org/1999/xlink" xlink:title="Forest Reserve" id="ABBRID0E2ZAE" xlink:type="simple">FR</abbrev> (<named-content xmlns:xlink="http://www.w3.org/1999/xlink" content-type="dwc:verbatimCoordinates" xlink:type="simple"><named-content content-type="geo-json" specific-use="{&#34;type&#34;:&#34;Point&#34;,&#34;coordinates&#34;:[37.960000,-4.300000]}" id="NCID0EC1AE" xlink:type="simple">4.30°S, 37.96°E</named-content></named-content>), South Pare Mts., Same District, forest at 1875 m alt., leg. CFN &amp; CNL, 15 Jan. 1998 (sample IC). Paratype 1 <named-content xmlns:xlink="http://www.w3.org/1999/xlink" content-type="dwc:institutional_code" xlink:type="simple">NMW</named-content>.Z.1998.003.00003: 1 <abbrev xmlns:xlink="http://www.w3.org/1999/xlink" xlink:title="adult slug" id="ABBRID0EP1AE" xlink:type="simple">ad</abbrev>., data as previous. Paratype 2 <named-content xmlns:xlink="http://www.w3.org/1999/xlink" content-type="dwc:institutional_code" xlink:type="simple">NMW</named-content>.Z.1998.003.00004: 1 <abbrev xmlns:xlink="http://www.w3.org/1999/xlink" xlink:title="adult slug" id="ABBRID0EX1AE" xlink:type="simple">ad</abbrev>., Kindoroko <abbrev xmlns:xlink="http://www.w3.org/1999/xlink" xlink:title="Forest Reserve" id="ABBRID0E21AE" xlink:type="simple">FR</abbrev> (<named-content xmlns:xlink="http://www.w3.org/1999/xlink" content-type="dwc:verbatimCoordinates" xlink:type="simple"><named-content content-type="geo-json" specific-use="{&#34;type&#34;:&#34;Point&#34;,&#34;coordinates&#34;:[37.640000,-3.750000]}" id="NCID0EC2AE" xlink:type="simple">3.75°S, 37.64°E</named-content></named-content>), North Pare Mts., Mwanga District, forest at 1620 m alt., leg. MBS &amp; CFN, 19 Jan. 1998 (sample IC). Paratype 3 <abbrev xmlns:xlink="http://www.w3.org/1999/xlink" content-type="institution" xlink:title="National Museums of Tanzania, Dar es Salaam, Tanzania" id="ABBRID0EL2AE" xlink:type="simple">NMT</abbrev>: 1 <abbrev xmlns:xlink="http://www.w3.org/1999/xlink" xlink:title="adult slug" id="ABBRID0EQ2AE" xlink:type="simple">ad</abbrev>., data as previous but leg. PT &amp; CNL (sample IIC). Excluded from type series: 3 <abbrev xmlns:xlink="http://www.w3.org/1999/xlink" xlink:title="adult slug" id="ABBRID0EU2AE" xlink:type="simple">ad</abbrev>. (dried out), data as previous but 1820 m alt.</p></tp:treatment-sec><tp:treatment-sec sec-type="description" id="SECID0EY2AE"><title>Description.</title><p>External appearance (Figs <xref ref-type="fig" rid="F1">4–5</xref>). (In preservation; living appearance not recorded other than “reddish”, and “<italic><tp:taxon-name><tp:taxon-name-part taxon-name-part-type="genus" reg="Limax">Limax</tp:taxon-name-part></tp:taxon-name></italic>-like”; but see Fig. <xref ref-type="fig" rid="F1">7</xref>). Very large (to 105 mm long), heavily-built slug, plain pale cream with black head and tentacles, lacking markings of any sort. Sole coloured as body, tripartite. Very strong, smooth, acute dorsal keel along whole length of tail, terminating in a short, blunt caudal appendage. Evident supraperipodial groove running parallel to strong peripodial groove as far as tail. Tail and flanks with large, smooth and fairly flat, tubercules. Mantle large (approx. 45% of body length) with cauliflower-like surface, with moderately-sized shell pore, attached at rear. Juveniles not known.</p><p>Shell (Fig. <xref ref-type="fig" rid="F1">6</xref>). Fingernail-shaped, symmetrical, to 9 mm long, thin and weakly mineralised around the nucleus only.</p><p>Jaw and radula (Figs <xref ref-type="fig" rid="F3">22</xref>, <xref ref-type="fig" rid="F4">30–32</xref>). Jaw with strong median projection. Radula with central tooth and up to 193 lateral and marginal teeth in a half-row, in about 150 rows. All teeth tricuspid but with mesocones pointed and by far the largest, other cusps tiny. No serrated outer edges to the outermost marginals.</p><p>Genitalia (Figs <xref ref-type="fig" rid="F7">50–51</xref>). Visceral cavity does not quite reach tail (posterior 15-20% of body solid). No stimulator, no calc sac. Atrium very short, with internal folds. Penial complex consisting of: stout free penis; moderately long flagellum (axial thread not found); short epiphallus 1 and epiphallus 2, approximately equal in length; moderately long epiphallic caecum. Penial retractor muscle arising from diaphragm. Penial papilla with a double wall, and a smaller papilla inside; free penis also with a penial sheath. Vagina present, rather-thick walled, with weak internal folds. Bursa copulatrix duct robust, long, not pigmented or ornamented, internally with weak longitudinal pilasters; bursa voluminous, thin-walled, rounded apically. Oviductal gland large, quite thick-walled. Ovotestis sited anterior to albumen gland, albumen gland extending to near tail.</p><p>Spermatophore (Figs <xref ref-type="fig" rid="F7">52–54</xref>). Three spermatophores from bursa of holotype, up to 30 mm long when coiled. Single short spur present near apical bend at junction between ampulla and tail. Ampulla smooth, slender, with 1.5–2 volutions, up to 25 mm long uncoiled. Tail thread-like, up to 35 mm long uncoiled, with a single keel of saw-like spines throughout.</p></tp:treatment-sec><tp:treatment-sec sec-type="etymology" id="SECID0ER4AE"><title>Etymology.</title><p>From the Pare Mts.</p></tp:treatment-sec><tp:treatment-sec sec-type="distribution" id="SECID0EW4AE"><title>Distribution and habitat.</title><p>Recorded from remnant forest above 1600 m in the North and South Pare Mts., to which it is likely to be endemic. Both Pare blocks are geologically part of the Eastern Arc chain, lying adjacent to the West Usambara Mts. (which are part of the chain) and Mt. Kilimanjaro (which is not). <xref ref-type="bibr" rid="B43">Verdcourt (2004)</xref> considered the Pares malacologically understudied despite their proximity to better-known areas, and there are no previous slug records from the area.</p></tp:treatment-sec><tp:treatment-sec sec-type="remarks" id="SECID0EA5AE"><title>Remarks.</title><p>There are few Tanzanian species with which this large species can be confused. It keys to <tp:taxon-name><tp:taxon-name-part taxon-name-part-type="tribe">Upembellini</tp:taxon-name-part></tp:taxon-name> or <tp:taxon-name><tp:taxon-name-part taxon-name-part-type="tribe">Dendrolimacini</tp:taxon-name-part></tp:taxon-name> using <xref ref-type="bibr" rid="B33">Van Goethem’s (1977)</xref> key, based on the presence of a flagellum, the viscera almost reaching the tail, and the large size of the adult animal. The form of the jaw and radular teeth favour <tp:taxon-name><tp:taxon-name-part taxon-name-part-type="tribe">Dendrolimacini</tp:taxon-name-part></tp:taxon-name> since there are more than Van Goethem’s maximum for <tp:taxon-name><tp:taxon-name-part taxon-name-part-type="tribe">Upembellini</tp:taxon-name-part></tp:taxon-name> (120 teeth in a half-row). The vagina, large oviductal gland, and interior of the penis recall both <italic><tp:taxon-name><tp:taxon-name-part taxon-name-part-type="genus" reg="Dendrolimax">Dendrolimax</tp:taxon-name-part></tp:taxon-name></italic> Heynemann, 1868 and the two species currently attributed to <italic><tp:taxon-name><tp:taxon-name-part taxon-name-part-type="genus" reg="Upembella">Upembella</tp:taxon-name-part></tp:taxon-name></italic>: <italic><tp:taxon-name><tp:taxon-name-part taxon-name-part-type="genus" reg="Upembella">U.</tp:taxon-name-part> <tp:taxon-name-part taxon-name-part-type="species" reg="adami">adami</tp:taxon-name-part></tp:taxon-name></italic> Van Goethem, 1969 from south-eastern DR Congo and <italic><tp:taxon-name><tp:taxon-name-part taxon-name-part-type="genus" reg="Upembella">U.</tp:taxon-name-part> <tp:taxon-name-part taxon-name-part-type="species" reg="nonae">nonae</tp:taxon-name-part></tp:taxon-name></italic> Rowson &amp; Van Goethem, 2012 from the Udzungwa Mts. The Pare species differs from both <italic><tp:taxon-name><tp:taxon-name-part taxon-name-part-type="genus" reg="Upembella">Upembella</tp:taxon-name-part></tp:taxon-name></italic> species in the much shorter flagellum, and from <italic><tp:taxon-name><tp:taxon-name-part taxon-name-part-type="genus" reg="Upembella">U.</tp:taxon-name-part> <tp:taxon-name-part taxon-name-part-type="species" reg="nonae">nonae</tp:taxon-name-part></tp:taxon-name></italic> in the simpler spermatophore. The most similar spermatophore figured by <xref ref-type="bibr" rid="B33">Van Goethem (1977)</xref> is that of the central African <italic><tp:taxon-name><tp:taxon-name-part taxon-name-part-type="genus" reg="Dendrolimax">Dendrolimax</tp:taxon-name-part> <tp:taxon-name-part taxon-name-part-type="species" reg="osborni">osborni</tp:taxon-name-part></tp:taxon-name></italic> Pilsbry, 1919, although this apparently often lacks the apical spur on the spermatophore.</p><p>A photograph taken of a very large living slug in 2016 at Kindoroko <abbrev xmlns:xlink="http://www.w3.org/1999/xlink" xlink:title="Forest Reserve" id="ABBRID0ECBAG" xlink:type="simple">FR</abbrev> (Fig. <xref ref-type="fig" rid="F1">7</xref>) may well show an example of <italic><tp:taxon-name><tp:taxon-name-part taxon-name-part-type="genus" reg="Dendrolimax">D.</tp:taxon-name-part> <tp:taxon-name-part taxon-name-part-type="species" reg="parensis">parensis</tp:taxon-name-part></tp:taxon-name></italic>. Notably, the photograph indicates a violet mucus exuded from the tail (cf. <italic><tp:taxon-name><tp:taxon-name-part taxon-name-part-type="genus" reg="Dendrolimax">D.</tp:taxon-name-part> <tp:taxon-name-part taxon-name-part-type="species" reg="leprosus">leprosus</tp:taxon-name-part></tp:taxon-name></italic> above).</p><p>This slug may have a role in traditional medicine. MBS, PT &amp; CFN (pers. comm.) were told while collecting that members of the Pare (Wapare) ethnic group sometimes apply the mucus from slugs to human skin as a treatment for burns. We do not know which species are preferred, but this very large species seems a likely candidate.</p></tp:treatment-sec><tp:treatment-sec><!--Section generated to contain objects referenced in tp:taxon-treatment.--><fig id="F1" position="float" orientation="portrait"><label>Figures 1–10.</label><caption><p>Living animals, habitus and shells. <bold>1–2</bold> <tp:taxon-name><tp:taxon-name-part taxon-name-part-type="genus" reg="Pseudoveronicella">Pseudoveronicella</tp:taxon-name-part> (<tp:taxon-name-part taxon-name-part-type="subgenus" reg="Hoffmannia">Hoffmannia</tp:taxon-name-part>) <tp:taxon-name-part taxon-name-part-type="species" reg="zootoca">zootoca</tp:taxon-name-part> <tp:taxon-name-part taxon-name-part-type="subspecies" reg="tanzaniensis">tanzaniensis</tp:taxon-name-part></tp:taxon-name> subsp. n., holotype <bold>3</bold> <italic><tp:taxon-name><tp:taxon-name-part taxon-name-part-type="genus" reg="Dendrolimax">Dendrolimax</tp:taxon-name-part> <tp:taxon-name-part taxon-name-part-type="species" reg="leprosus">leprosus</tp:taxon-name-part></tp:taxon-name></italic> Pollonera, 1906 at Jubiya <bold>4–7</bold> <italic><tp:taxon-name><tp:taxon-name-part taxon-name-part-type="genus" reg="Dendrolimax">Dendrolimax</tp:taxon-name-part> <tp:taxon-name-part taxon-name-part-type="species" reg="parensis">parensis</tp:taxon-name-part></tp:taxon-name></italic> sp. n.: <bold>4–5, 6</bold> holotype <bold>7</bold> living animal at Kindoroko, not collected but probably this species <bold>8–10</bold> <italic><tp:taxon-name><tp:taxon-name-part taxon-name-part-type="genus" reg="Leptichnoides">Leptichnoides</tp:taxon-name-part> <tp:taxon-name-part taxon-name-part-type="species" reg="avisexcrementis">avisexcrementis</tp:taxon-name-part></tp:taxon-name></italic> sp. n., holotype. Scale bars: 10 mm (<bold>1–5</bold>), 5 mm (<bold>6–10</bold>).</p></caption><graphic xmlns:xlink="http://www.w3.org/1999/xlink" xlink:href="zookeys-723-011-g001.jpg" position="float" orientation="portrait" xlink:type="simple" id="oo_174418.jpg"/></fig><fig id="F3" position="float" orientation="portrait"><label>Figures 21–26.</label><caption><p>Jaws. <bold>21</bold> <tp:taxon-name><tp:taxon-name-part taxon-name-part-type="genus" reg="Pseudoveronicella">Pseudoveronicella</tp:taxon-name-part> (<tp:taxon-name-part taxon-name-part-type="subgenus" reg="Hoffmannia">Hoffmannia</tp:taxon-name-part>) <tp:taxon-name-part taxon-name-part-type="species" reg="zootoca">zootoca</tp:taxon-name-part> <tp:taxon-name-part taxon-name-part-type="subspecies" reg="tanzaniensis">tanzaniensis</tp:taxon-name-part></tp:taxon-name> subsp. n., Paratype 1., also showing patches of bristles <bold>22</bold> <italic><tp:taxon-name><tp:taxon-name-part taxon-name-part-type="genus" reg="Dendrolimax">Dendrolimax</tp:taxon-name-part> <tp:taxon-name-part taxon-name-part-type="species" reg="parensis">parensis</tp:taxon-name-part></tp:taxon-name></italic> sp. n., holotype <bold>23</bold> <italic><tp:taxon-name><tp:taxon-name-part taxon-name-part-type="genus" reg="Leptichnoides">Leptichnoides</tp:taxon-name-part> <tp:taxon-name-part taxon-name-part-type="species" reg="avisexcrementis">avisexcrementis</tp:taxon-name-part></tp:taxon-name></italic> sp. n., holotype <bold>24</bold> <italic><tp:taxon-name><tp:taxon-name-part taxon-name-part-type="genus" reg="Tanzalimax">Tanzalimax</tp:taxon-name-part> <tp:taxon-name-part taxon-name-part-type="species" reg="tattersfieldi">tattersfieldi</tp:taxon-name-part></tp:taxon-name></italic> gen. &amp; sp. n., holotype <bold>25</bold> <italic><tp:taxon-name><tp:taxon-name-part taxon-name-part-type="genus" reg="Tanzalimax">Tanzalimax</tp:taxon-name-part> <tp:taxon-name-part taxon-name-part-type="species" reg="seddonae">seddonae</tp:taxon-name-part></tp:taxon-name></italic>, gen. &amp; sp. n., Paratype 1. <bold>26</bold> <italic><tp:taxon-name><tp:taxon-name-part taxon-name-part-type="genus" reg="Udzungwalimax">Udzungwalimax</tp:taxon-name-part> <tp:taxon-name-part taxon-name-part-type="species" reg="suminis">suminis</tp:taxon-name-part></tp:taxon-name></italic> gen. &amp; sp. n., holotype. All scale bars: 1 mm.</p></caption><graphic xmlns:xlink="http://www.w3.org/1999/xlink" xlink:href="zookeys-723-011-g003.jpg" position="float" orientation="portrait" xlink:type="simple" id="oo_174420.jpg"/></fig><fig id="F4" position="float" orientation="portrait"><label>Figures 27–35.</label><caption><p>Radulae. From left to right, marginal, lateral and central teeth (arrow), each shown to the same scale. <bold>27–28</bold> <tp:taxon-name><tp:taxon-name-part taxon-name-part-type="genus" reg="Pseudoveronicella">Pseudoveronicella</tp:taxon-name-part> (<tp:taxon-name-part taxon-name-part-type="subgenus" reg="Hoffmannia">Hoffmannia</tp:taxon-name-part>) <tp:taxon-name-part taxon-name-part-type="species" reg="zootoca">zootoca</tp:taxon-name-part> <tp:taxon-name-part taxon-name-part-type="subspecies" reg="tanzaniensis">tanzaniensis</tp:taxon-name-part></tp:taxon-name> subsp. n., Paratype 1 <bold>29</bold> bristles from beneath jaw <bold>30–32</bold> <italic><tp:taxon-name><tp:taxon-name-part taxon-name-part-type="genus" reg="Dendrolimax">Dendrolimax</tp:taxon-name-part> <tp:taxon-name-part taxon-name-part-type="species" reg="parensis">parensis</tp:taxon-name-part></tp:taxon-name></italic> sp. n., holotype <bold>33–35</bold> <italic><tp:taxon-name><tp:taxon-name-part taxon-name-part-type="genus" reg="Leptichnoides">Leptichnoides</tp:taxon-name-part> <tp:taxon-name-part taxon-name-part-type="species" reg="avisexcrementis">avisexcrementis</tp:taxon-name-part></tp:taxon-name></italic> sp. n., holotype. All scale bars 50 μm except for <bold>33–35</bold>, 20 μm.</p></caption><graphic xmlns:xlink="http://www.w3.org/1999/xlink" xlink:href="zookeys-723-011-g004.jpg" position="float" orientation="portrait" xlink:type="simple" id="oo_174421.jpg"/></fig><fig id="F7" position="float" orientation="portrait"><label>Figures 50–54.</label><caption><p>
                            <italic><tp:taxon-name><tp:taxon-name-part taxon-name-part-type="genus" reg="Dendrolimax">Dendrolimax</tp:taxon-name-part> <tp:taxon-name-part taxon-name-part-type="species" reg="parensis">parensis</tp:taxon-name-part></tp:taxon-name></italic> sp. n., holotype. <bold>50</bold> genitalia <bold>51</bold> interior of penis and vagina <bold>52</bold> spermatophore <bold>53–54</bold> details of angle and tail serration of spermatophore. All scale bars 5 mm.</p></caption><graphic xmlns:xlink="http://www.w3.org/1999/xlink" xlink:href="zookeys-723-011-g007.jpg" position="float" orientation="portrait" xlink:type="simple" id="oo_174424.jpg"/></fig></tp:treatment-sec><ref-list><ref id="B43"><mixed-citation xmlns:xlink="http://www.w3.org/1999/xlink" xlink:type="simple">
          <person-group><name name-style="western"><surname>Verdcourt</surname><given-names>B</given-names></name></person-group> (<year>2004</year>) <article-title>New and little known species of terrestrial <tp:taxon-name><tp:taxon-name-part taxon-name-part-type="phylum">Mollusca</tp:taxon-name-part></tp:taxon-name> from East Africa and Congo (Kinshasa).</article-title> <source>Annales Historico-Naturales Musei Nationalis Hungarici</source> <volume>96</volume>: <fpage>299</fpage>–<lpage>315</lpage>. [figs 1–20]</mixed-citation></ref><ref id="B33"><mixed-citation xmlns:xlink="http://www.w3.org/1999/xlink" xlink:type="simple">
          <person-group><name name-style="western"><surname>Van Goethem</surname><given-names>JL</given-names></name></person-group> (<year>1977</year>) Révision Systématique des <tp:taxon-name><tp:taxon-name-part taxon-name-part-type="subfamily">Urocyclinae</tp:taxon-name-part></tp:taxon-name> (<tp:taxon-name><tp:taxon-name-part taxon-name-part-type="phylum">Mollusca</tp:taxon-name-part></tp:taxon-name>, <tp:taxon-name><tp:taxon-name-part taxon-name-part-type="infraclass">Pulmonata</tp:taxon-name-part></tp:taxon-name>, <tp:taxon-name><tp:taxon-name-part taxon-name-part-type="family">Urocyclidae</tp:taxon-name-part></tp:taxon-name>). Annales Musée Royal de l’Afrique Centrale, Tervuren, Belgique. Series in-8o, Zoologie 218: 1–355. [figs 1–719, pls. I–IV]</mixed-citation></ref></ref-list></tp:taxon-treatment>
