# Supplementary material for: New species and records of terrestrial slugs from East Africa (Gastropoda, Urocyclidae, Veronicellidae, Agriolimacidae)
Source: Zookeys. 2017 Dec 18;(723):11–42. doi: 10.3897/zookeys.723.21817 (PMC5769721; doi:10.3897/zookeys.723.21817)
Supplement: XML Treatment for Leptichnoides avisexcrementis [file zookeys.723.21817-treatment4.xml]

<!DOCTYPE tp:taxon-treatment
  PUBLIC "-//TaxonX//DTD Taxonomic Treatment Publishing DTD v0 20100105//EN" "tax-treatment-NSO.dtd">
<tp:taxon-treatment xmlns:tp="http://www.plazi.org/taxpub"><tp:treatment-meta><kwd-group><label>Taxon classification</label><kwd><named-content xmlns:xlink="http://www.w3.org/1999/xlink" content-type="kingdom">Animalia</named-content></kwd><kwd><named-content xmlns:xlink="http://www.w3.org/1999/xlink" content-type="order">Stylommatophora</named-content></kwd><kwd><named-content xmlns:xlink="http://www.w3.org/1999/xlink" content-type="family">Urocyclidae</named-content></kwd></kwd-group><mixed-citation publication-type="journal"><person-group><name><surname>Rowson</surname><given-names>Ben</given-names></name><name><surname>Paustian</surname><given-names>Megan</given-names></name><name><surname>Goethem</surname><given-names>Jackie Van</given-names></name></person-group><article-title>New species and records of terrestrial slugs from East Africa (<tp:taxon-name><tp:taxon-name-part taxon-name-part-type="class">Gastropoda</tp:taxon-name-part></tp:taxon-name>, <tp:taxon-name><tp:taxon-name-part taxon-name-part-type="family">Urocyclidae</tp:taxon-name-part></tp:taxon-name>, <tp:taxon-name><tp:taxon-name-part taxon-name-part-type="family">Veronicellidae</tp:taxon-name-part></tp:taxon-name>, <tp:taxon-name><tp:taxon-name-part taxon-name-part-type="family">Agriolimacidae</tp:taxon-name-part></tp:taxon-name>)</article-title><source>Zookeys</source><day>18</day><month>12</month><year>2017</year><volume>2017</volume><issue>723</issue><fpage>11</fpage><lpage>42</lpage><pub-id pub-id-type="doi">10.3897/zookeys.723.21817</pub-id></mixed-citation></tp:treatment-meta><tp:nomenclature><tp:taxon-name>
                        <tp:taxon-name-part taxon-name-part-type="genus" reg="Leptichnoides">Leptichnoides</tp:taxon-name-part>
                        <tp:taxon-name-part taxon-name-part-type="species" reg="avisexcrementis">avisexcrementis</tp:taxon-name-part>
                        <object-id xmlns:xlink="http://www.w3.org/1999/xlink" content-type="zoobank" xlink:type="simple">http://zoobank.org/D8B7480E-B5ED-414B-8755-237474DDAF7A</object-id>
                      </tp:taxon-name><tp:taxon-status xmlns:xlink="http://www.w3.org/1999/xlink" xlink:type="simple">sp. n.</tp:taxon-status><xref ref-type="fig" rid="F1">Figs 8–10</xref><xref ref-type="fig" rid="F3">, 23</xref><xref ref-type="fig" rid="F4">, 33–35</xref><xref ref-type="fig" rid="F8">, 55–58</xref></tp:nomenclature><tp:treatment-sec sec-type="material" id="SECID0ENEAG"><title>Material.</title><p>TANZANIA: Holotype <named-content xmlns:xlink="http://www.w3.org/1999/xlink" content-type="dwc:institutional_code" xlink:type="simple">NMW</named-content>.Z.1996.148.00032: 1 <abbrev xmlns:xlink="http://www.w3.org/1999/xlink" xlink:title="adult slug" id="ABBRID0EXEAG" xlink:type="simple">ad</abbrev>., Uluguru North <abbrev xmlns:xlink="http://www.w3.org/1999/xlink" xlink:title="Forest Reserve" id="ABBRID0E2EAG" xlink:type="simple">FR</abbrev> (<named-content xmlns:xlink="http://www.w3.org/1999/xlink" content-type="dwc:verbatimCoordinates" xlink:type="simple"><named-content content-type="geo-json" specific-use="{&#34;type&#34;:&#34;Point&#34;,&#34;coordinates&#34;:[37.700000,-6.930000]}" id="NCID0ECFAG" xlink:type="simple">6.93°S, 37.7°E</named-content></named-content>), Uluguru Mts., Morogoro District, forest above Tegetero village, approx. 1300 m alt., leg. PT, 22 Jan. 1996 (sample IC). Paratype 1 <named-content xmlns:xlink="http://www.w3.org/1999/xlink" content-type="dwc:institutional_code" xlink:type="simple">NMW</named-content>.Z.1996.148.00033: 1 <abbrev xmlns:xlink="http://www.w3.org/1999/xlink" xlink:title="juvenile or subadult slug" id="ABBRID0ELFAG" xlink:type="simple">juv</abbrev>., data as previous but sample IIF. Paratype 2 <named-content xmlns:xlink="http://www.w3.org/1999/xlink" content-type="dwc:institutional_code" xlink:type="simple">NMW</named-content>.Z.1996.148.00034: 1 <abbrev xmlns:xlink="http://www.w3.org/1999/xlink" xlink:title="juvenile or subadult slug" id="ABBRID0ETFAG" xlink:type="simple">juv</abbrev>., Kimboza <abbrev xmlns:xlink="http://www.w3.org/1999/xlink" xlink:title="Forest Reserve" id="ABBRID0EXFAG" xlink:type="simple">FR</abbrev> (<named-content xmlns:xlink="http://www.w3.org/1999/xlink" content-type="dwc:verbatimCoordinates" xlink:type="simple"><named-content content-type="geo-json" specific-use="{&#34;type&#34;:&#34;Point&#34;,&#34;coordinates&#34;:[37.780000,-7.010000]}" id="NCID0E5FAG" xlink:type="simple">7.01°S, 37.78°E</named-content></named-content>), Uluguru Mts., Morogoro District, lowland forest on dolomitic limestone, approx. 350 m alt., leg. PT, 19 Jan. 1996 (sample IB). Paratype 3 <named-content xmlns:xlink="http://www.w3.org/1999/xlink" content-type="dwc:institutional_code" xlink:type="simple">NMW</named-content>.Z.1996.148.00040: 1 <abbrev xmlns:xlink="http://www.w3.org/1999/xlink" xlink:title="adult slug" id="ABBRID0EHGAG" xlink:type="simple">ad</abbrev>., data as previous but 20 Jan. 1996 sample IB. Paratype 4 <named-content xmlns:xlink="http://www.w3.org/1999/xlink" content-type="dwc:institutional_code" xlink:type="simple">RBINS</named-content>.I.G. 33548/MT.3608: 1 <abbrev xmlns:xlink="http://www.w3.org/1999/xlink" xlink:title="adult slug" id="ABBRID0EQGAG" xlink:type="simple">ad</abbrev>., data as previous but sample IA.</p></tp:treatment-sec><tp:treatment-sec sec-type="description" id="SECID0EUGAG"><title>Description.</title><p>External appearance (Figs <xref ref-type="fig" rid="F1">9–10</xref>). Small slug (to 23 mm long) with unusual colour pattern, imparting a resemblance to a bird dropping: pale cream with two thick grey-brown bands orientated across the dorsum (rather than parallel to it as is so common in slugs), leaving a pale saddle-like band across the mantle. Head and tentacles dark grey-brown, keel and sole pale. Strong dorsal keel along whole length of tail, terminating in a moderately long caudal appendage. Tail and flanks made granulose by raised tubercles. Mantle very large (approx. 50% of body length), with granulose surface, with large shell pore, attached at rear. Juveniles similarly coloured and proportioned.</p><p>Shell (Fig. <xref ref-type="fig" rid="F1">8</xref>). Fingernail-shaped, symmetrical, to 4.1 mm long, consisting of an extremely thin sheet of periostracum, weakly mineralised around the nucleus, adhering to the tissue below and easily torn during extraction.</p><p>Jaw and radula (Figs <xref ref-type="fig" rid="F3">23</xref>, <xref ref-type="fig" rid="F4">33–35</xref>). Jaw with weak median projection. Radula with central tooth and up to 55 lateral and marginal teeth in a half-row. All teeth strongly tricuspid, mesocones largest, ectocones larger than endocones. Weakly serrated outer edges to the outermost marginals.</p><p>Genitalia (Figs <xref ref-type="fig" rid="F8">55–56</xref>). Visceral cavity does not quite reach tail (posterior 10% of body solid). No stimulator, no calc sac. Atrium very short. Penial complex consisting of: stout free penis: moderately long flagellum; short epiphallus 1 and epiphallus 2, approximately equal in length; moderately long epiphallic caecum. The flagellum and caecum are loosely tangled together like a ball of wool until spread out during dissection. Penial retractor muscle short, arising from diaphragm. Free penis double-walled near the atrium, with a small conical papilla at the first bend of the penis. Vagina absent. Bursa copulatrix duct long, reaching albumen gland. Bursa spherical, thin-walled. A long, straight, muscular organ (characteristic of <italic><tp:taxon-name><tp:taxon-name-part taxon-name-part-type="genus" reg="Leptichnoides">Leptichnoides</tp:taxon-name-part></tp:taxon-name></italic>) between atrium and oviduct, with a thick-walled sheath, entering atrium through a coarse papilla. Hermaphroditic duct extremely short, barely perceptible between spermoviduct and large ovotestis, which lies near rear of mantle. Albumen gland small.</p><p>Spermatophore (Figs <xref ref-type="fig" rid="F8">57–58</xref>). Single, partly-digested spermatophore from bursa. Apical bend at junction between ampulla and tail broken during manipulation. Ampulla smooth, thin-walled, 2.5 mm long, little coiled (less than 1 volution). Tail at least 1.6 mm long, of at least 1 volution, apically swollen then tapering. Strongly ornamented with a double keel of large, curved, apparently unforked spines.</p></tp:treatment-sec><tp:treatment-sec sec-type="etymology" id="SECID0EVIAG"><title>Etymology.</title><p>From Latin <italic>avis</italic>, bird, and <italic>excrementis</italic>, faeces, in reference to the species’ resemblance to a bird dropping.</p></tp:treatment-sec><tp:treatment-sec sec-type="distribution" id="SECID0E6IAG"><title>Distribution and habitat.</title><p>We initially suspected this species to be endemic to forest in the Uluguru Mts., where several such taxa occur (e.g. <xref ref-type="bibr" rid="B44">Verdcourt 2006</xref>, <xref ref-type="bibr" rid="B31">Tattersfield and Rowson 2011</xref>). However, apparently conspecific material has since been collected further south in Tanzania, in forest at approx. 80 m alt., Hippo Hole, 20 km west of Kirenjerange, Lindi Region (<named-content xmlns:xlink="http://www.w3.org/1999/xlink" content-type="dwc:verbatimCoordinates" xlink:type="simple"><named-content content-type="geo-json" specific-use="{&#34;type&#34;:&#34;Point&#34;,&#34;coordinates&#34;:[39.280000,-9.570000]}" id="NCID0EUJAG" xlink:type="simple">9.57°S, 39.28°E</named-content></named-content>) (J. M. C. Hutchinson, pers. comm., 2017). The following additional material from the <named-content xmlns:xlink="http://www.w3.org/1999/xlink" content-type="dwc:institutional_code" xlink:type="simple">NMW</named-content> collections is referred to <italic><tp:taxon-name><tp:taxon-name-part taxon-name-part-type="genus" reg="Leptichnoides">Leptichnoides</tp:taxon-name-part> <tp:taxon-name-part taxon-name-part-type="species" reg="verdcourti">verdcourti</tp:taxon-name-part></tp:taxon-name></italic> (Forcart, 1967), suggesting that both species range from southern coastal Tanzania to the lower altitude forests of the Eastern Arc Mts.: TANZANIA: <named-content xmlns:xlink="http://www.w3.org/1999/xlink" content-type="dwc:institutional_code" xlink:type="simple">NMW</named-content>.Z.1995.016.00013: 1 <abbrev xmlns:xlink="http://www.w3.org/1999/xlink" xlink:title="adult slug" id="ABBRID0EMKAG" xlink:type="simple">ad</abbrev>., Pindiro <abbrev xmlns:xlink="http://www.w3.org/1999/xlink" xlink:title="Forest Reserve" id="ABBRID0EQKAG" xlink:type="simple">FR</abbrev> (<named-content xmlns:xlink="http://www.w3.org/1999/xlink" content-type="dwc:verbatimCoordinates" xlink:type="simple"><named-content content-type="geo-json" specific-use="{&#34;type&#34;:&#34;Point&#34;,&#34;coordinates&#34;:[39.270000,-9.530000]}" id="NCID0EXKAG" xlink:type="simple">9.53°S, 39.27°E</named-content></named-content>), Kilwa District, coastal forest at 350 m alt., leg. PT, 26 Feb. 1995 (sample II). <named-content xmlns:xlink="http://www.w3.org/1999/xlink" content-type="dwc:institutional_code" xlink:type="simple">NMW</named-content>.Z.1995.016.00014: 3 juvs., Ngarama <abbrev xmlns:xlink="http://www.w3.org/1999/xlink" xlink:title="Forest Reserve" id="ABBRID0EELAG" xlink:type="simple">FR</abbrev> (<named-content xmlns:xlink="http://www.w3.org/1999/xlink" content-type="dwc:verbatimCoordinates" xlink:type="simple"><named-content content-type="geo-json" specific-use="{&#34;type&#34;:&#34;Point&#34;,&#34;coordinates&#34;:[39.330000,-9.330000]}" id="NCID0ELLAG" xlink:type="simple">9.33°S, 39.33°E</named-content></named-content>), Kilwa District, coastal forest at 400 m alt., leg. PT, 25 Feb. 1995 (sample II). <named-content xmlns:xlink="http://www.w3.org/1999/xlink" content-type="dwc:institutional_code" xlink:type="simple">NMW</named-content>.Z.1997.007.00009: 1 <abbrev xmlns:xlink="http://www.w3.org/1999/xlink" xlink:title="juvenile or subadult slug" id="ABBRID0EYLAG" xlink:type="simple">juv</abbrev>., Sali <abbrev xmlns:xlink="http://www.w3.org/1999/xlink" xlink:title="Forest Reserve" id="ABBRID0E3LAG" xlink:type="simple">FR</abbrev> (<named-content xmlns:xlink="http://www.w3.org/1999/xlink" content-type="dwc:verbatimCoordinates" xlink:type="simple"><named-content content-type="geo-json" specific-use="{&#34;type&#34;:&#34;Point&#34;,&#34;coordinates&#34;:[36.400000,-8.950000]}" id="NCID0EDMAG" xlink:type="simple">8.95°S, 36.40°E</named-content></named-content>), Mahenge Mts., Ulanga District, montane forest at 960 m alt., leg. AK, NO, CFN, MBS &amp; PT, 5 Feb. 1997 (sample II). <named-content xmlns:xlink="http://www.w3.org/1999/xlink" content-type="dwc:institutional_code" xlink:type="simple">NMW</named-content>.Z.1997.007.00010: 1 <abbrev xmlns:xlink="http://www.w3.org/1999/xlink" xlink:title="adult slug" id="ABBRID0EQMAG" xlink:type="simple">ad</abbrev>.?, Mzelezi <abbrev xmlns:xlink="http://www.w3.org/1999/xlink" xlink:title="Forest Reserve" id="ABBRID0EUMAG" xlink:type="simple">FR</abbrev> (<named-content xmlns:xlink="http://www.w3.org/1999/xlink" content-type="dwc:verbatimCoordinates" xlink:type="simple"><named-content content-type="geo-json" specific-use="{&#34;type&#34;:&#34;Point&#34;,&#34;coordinates&#34;:[36.720000,-8.790000]}" id="NCID0E2MAG" xlink:type="simple">8.79°S, 36.72°E</named-content></named-content>), Mahenge Mts., Ulanga District, forest on dolomitic limestone at 645 m alt., leg. AK, NO, CFN, MBS &amp; PT, 6 Feb. 1997 (sample IC). <named-content xmlns:xlink="http://www.w3.org/1999/xlink" content-type="dwc:institutional_code" xlink:type="simple">NMW</named-content>.Z.2003.001.00033: 1 <abbrev xmlns:xlink="http://www.w3.org/1999/xlink" xlink:title="juvenile or subadult slug" id="ABBRID0EINAG" xlink:type="simple">juv</abbrev>., Mkungwe <abbrev xmlns:xlink="http://www.w3.org/1999/xlink" xlink:title="Forest Reserve" id="ABBRID0EMNAG" xlink:type="simple">FR</abbrev> (<named-content xmlns:xlink="http://www.w3.org/1999/xlink" content-type="dwc:verbatimCoordinates" xlink:type="simple"><named-content content-type="geo-json" specific-use="{&#34;type&#34;:&#34;Point&#34;,&#34;coordinates&#34;:[37.910000,-6.900000]}" id="NCID0ETNAG" xlink:type="simple">6.90°S, 37.91°E</named-content></named-content>), Uluguru Mts., Morogoro District, submontane forest, approx. 900 m alt., leg. BR &amp; CFN, 7 Feb. 2003 (sample I misc).</p></tp:treatment-sec><tp:treatment-sec sec-type="remarks" id="SECID0EYNAG"><title>Remarks.</title><p>
                        <italic><tp:taxon-name><tp:taxon-name-part taxon-name-part-type="genus" reg="Leptichnoides">Leptichnoides</tp:taxon-name-part></tp:taxon-name></italic> has not previously been recorded from East Africa (<xref ref-type="bibr" rid="B44">Verdcourt 2006</xref>) and was until now known from a single species, <italic><tp:taxon-name><tp:taxon-name-part taxon-name-part-type="genus" reg="Leptichnoides">L.</tp:taxon-name-part> <tp:taxon-name-part taxon-name-part-type="species" reg="verdcourti">verdcourti</tp:taxon-name-part></tp:taxon-name></italic> (Forcart, 1967) recorded from Mozambique, Zimbabwe, and (as an introduction) from Seychelles (<xref ref-type="bibr" rid="B4">Forcart 1967</xref>, <xref ref-type="bibr" rid="B33">Van Goethem 1977</xref>, <xref ref-type="bibr" rid="B5">Gerlach 2006</xref>). <xref ref-type="bibr" rid="B33">Van Goethem (1977)</xref> noted that an unnamed species from Comoros (“Species D”) might also belong to <italic><tp:taxon-name><tp:taxon-name-part taxon-name-part-type="genus" reg="Leptichnoides">Leptichnoides</tp:taxon-name-part></tp:taxon-name></italic>. The long, straight muscular organ between the atrium and the oviduct is characteristic of the genus. In the studied collections, material from several eastern Tanzanian lowland localities appears referable to <italic><tp:taxon-name><tp:taxon-name-part taxon-name-part-type="genus" reg="Leptichnoides">L.</tp:taxon-name-part> <tp:taxon-name-part taxon-name-part-type="species" reg="verdcourti">verdcourti</tp:taxon-name-part></tp:taxon-name></italic> so the genus is clearly well established in Tanzania. Here we describe <italic><tp:taxon-name><tp:taxon-name-part taxon-name-part-type="genus" reg="Leptichnoides">L.</tp:taxon-name-part> <tp:taxon-name-part taxon-name-part-type="species" reg="avisexcrementis">avisexcrementis</tp:taxon-name-part></tp:taxon-name></italic> on account of its small size and markedly distinct colouration which allows it to be readily separated from Tanzanian and other material of<italic><tp:taxon-name><tp:taxon-name-part taxon-name-part-type="genus" reg="Leptichnoides">L.</tp:taxon-name-part> <tp:taxon-name-part taxon-name-part-type="species" reg="verdcourti">verdcourti</tp:taxon-name-part></tp:taxon-name></italic>, in which the body is more conventionally patterned with dark brown irregular longitudinal bands and spots (as figured in <xref ref-type="bibr" rid="B4">Forcart 1967</xref> and <xref ref-type="bibr" rid="B5">Gerlach 2006</xref>).</p><p>The new species is also the only <italic><tp:taxon-name><tp:taxon-name-part taxon-name-part-type="genus" reg="Leptichnoides">Leptichnoides</tp:taxon-name-part></tp:taxon-name></italic> from which a spermatophore has yet been reported. Although partially digested, it differs remarkably from that of all other East African slugs in the form and large spines. Although the spines are unforked, there is a resemblance to the spermatophores of the less fully-limacised, West African slugs of the “<italic><tp:taxon-name><tp:taxon-name-part taxon-name-part-type="genus" reg="Estria-Rhopalogonium">Estria-Rhopalogonium</tp:taxon-name-part></tp:taxon-name></italic> group” of <xref ref-type="bibr" rid="B33">Van Goethem (1977)</xref> and of urocyclid semi-slugs (<xref ref-type="bibr" rid="B34">Van Mol 1970</xref>). The spermatophore and animal show some resemblance to that of the Comoros slug genus <italic><tp:taxon-name><tp:taxon-name-part taxon-name-part-type="genus" reg="Comorina">Comorina</tp:taxon-name-part></tp:taxon-name></italic> Simroth, 1910, but the sole species <italic><tp:taxon-name><tp:taxon-name-part taxon-name-part-type="genus" reg="Comorina">C.</tp:taxon-name-part> <tp:taxon-name-part taxon-name-part-type="species" reg="johannae">johannae</tp:taxon-name-part></tp:taxon-name></italic> Simroth, 1910 was said to have a substantial dart sac not present in any other flagellum-bearing members of the <tp:taxon-name><tp:taxon-name-part taxon-name-part-type="subfamily">Urocyclinae</tp:taxon-name-part></tp:taxon-name>; whether the “dart sac” is homologous with the muscular organ in <italic><tp:taxon-name><tp:taxon-name-part taxon-name-part-type="genus" reg="Leptichnoides">Leptichnoides</tp:taxon-name-part></tp:taxon-name></italic> is uncertain. <xref ref-type="bibr" rid="B33">Van Goethem (1977)</xref> had no material of <italic><tp:taxon-name><tp:taxon-name-part taxon-name-part-type="genus" reg="Comorina">Comorina</tp:taxon-name-part></tp:taxon-name></italic>, and ranked it as <italic>incertae sedis</italic>, wondering whether it belonged in <tp:taxon-name><tp:taxon-name-part taxon-name-part-type="family">Urocyclidae</tp:taxon-name-part></tp:taxon-name> or even whether the genitalia were correctly described by <xref ref-type="bibr" rid="B29">Simroth (1910)</xref>. New material of <italic><tp:taxon-name><tp:taxon-name-part taxon-name-part-type="genus" reg="Comorina">Comorina</tp:taxon-name-part></tp:taxon-name></italic> is needed to resolve this.</p></tp:treatment-sec><tp:treatment-sec><!--Section generated to contain objects referenced in tp:taxon-treatment.--><fig id="F1" position="float" orientation="portrait"><label>Figures 1–10.</label><caption><p>Living animals, habitus and shells. <bold>1–2</bold> <tp:taxon-name><tp:taxon-name-part taxon-name-part-type="genus" reg="Pseudoveronicella">Pseudoveronicella</tp:taxon-name-part> (<tp:taxon-name-part taxon-name-part-type="subgenus" reg="Hoffmannia">Hoffmannia</tp:taxon-name-part>) <tp:taxon-name-part taxon-name-part-type="species" reg="zootoca">zootoca</tp:taxon-name-part> <tp:taxon-name-part taxon-name-part-type="subspecies" reg="tanzaniensis">tanzaniensis</tp:taxon-name-part></tp:taxon-name> subsp. n., holotype <bold>3</bold> <italic><tp:taxon-name><tp:taxon-name-part taxon-name-part-type="genus" reg="Dendrolimax">Dendrolimax</tp:taxon-name-part> <tp:taxon-name-part taxon-name-part-type="species" reg="leprosus">leprosus</tp:taxon-name-part></tp:taxon-name></italic> Pollonera, 1906 at Jubiya <bold>4–7</bold> <italic><tp:taxon-name><tp:taxon-name-part taxon-name-part-type="genus" reg="Dendrolimax">Dendrolimax</tp:taxon-name-part> <tp:taxon-name-part taxon-name-part-type="species" reg="parensis">parensis</tp:taxon-name-part></tp:taxon-name></italic> sp. n.: <bold>4–5, 6</bold> holotype <bold>7</bold> living animal at Kindoroko, not collected but probably this species <bold>8–10</bold> <italic><tp:taxon-name><tp:taxon-name-part taxon-name-part-type="genus" reg="Leptichnoides">Leptichnoides</tp:taxon-name-part> <tp:taxon-name-part taxon-name-part-type="species" reg="avisexcrementis">avisexcrementis</tp:taxon-name-part></tp:taxon-name></italic> sp. n., holotype. Scale bars: 10 mm (<bold>1–5</bold>), 5 mm (<bold>6–10</bold>).</p></caption><graphic xmlns:xlink="http://www.w3.org/1999/xlink" xlink:href="zookeys-723-011-g001.jpg" position="float" orientation="portrait" xlink:type="simple" id="oo_174418.jpg"/></fig><fig id="F3" position="float" orientation="portrait"><label>Figures 21–26.</label><caption><p>Jaws. <bold>21</bold> <tp:taxon-name><tp:taxon-name-part taxon-name-part-type="genus" reg="Pseudoveronicella">Pseudoveronicella</tp:taxon-name-part> (<tp:taxon-name-part taxon-name-part-type="subgenus" reg="Hoffmannia">Hoffmannia</tp:taxon-name-part>) <tp:taxon-name-part taxon-name-part-type="species" reg="zootoca">zootoca</tp:taxon-name-part> <tp:taxon-name-part taxon-name-part-type="subspecies" reg="tanzaniensis">tanzaniensis</tp:taxon-name-part></tp:taxon-name> subsp. n., Paratype 1., also showing patches of bristles <bold>22</bold> <italic><tp:taxon-name><tp:taxon-name-part taxon-name-part-type="genus" reg="Dendrolimax">Dendrolimax</tp:taxon-name-part> <tp:taxon-name-part taxon-name-part-type="species" reg="parensis">parensis</tp:taxon-name-part></tp:taxon-name></italic> sp. n., holotype <bold>23</bold> <italic><tp:taxon-name><tp:taxon-name-part taxon-name-part-type="genus" reg="Leptichnoides">Leptichnoides</tp:taxon-name-part> <tp:taxon-name-part taxon-name-part-type="species" reg="avisexcrementis">avisexcrementis</tp:taxon-name-part></tp:taxon-name></italic> sp. n., holotype <bold>24</bold> <italic><tp:taxon-name><tp:taxon-name-part taxon-name-part-type="genus" reg="Tanzalimax">Tanzalimax</tp:taxon-name-part> <tp:taxon-name-part taxon-name-part-type="species" reg="tattersfieldi">tattersfieldi</tp:taxon-name-part></tp:taxon-name></italic> gen. &amp; sp. n., holotype <bold>25</bold> <italic><tp:taxon-name><tp:taxon-name-part taxon-name-part-type="genus" reg="Tanzalimax">Tanzalimax</tp:taxon-name-part> <tp:taxon-name-part taxon-name-part-type="species" reg="seddonae">seddonae</tp:taxon-name-part></tp:taxon-name></italic>, gen. &amp; sp. n., Paratype 1. <bold>26</bold> <italic><tp:taxon-name><tp:taxon-name-part taxon-name-part-type="genus" reg="Udzungwalimax">Udzungwalimax</tp:taxon-name-part> <tp:taxon-name-part taxon-name-part-type="species" reg="suminis">suminis</tp:taxon-name-part></tp:taxon-name></italic> gen. &amp; sp. n., holotype. All scale bars: 1 mm.</p></caption><graphic xmlns:xlink="http://www.w3.org/1999/xlink" xlink:href="zookeys-723-011-g003.jpg" position="float" orientation="portrait" xlink:type="simple" id="oo_174420.jpg"/></fig><fig id="F4" position="float" orientation="portrait"><label>Figures 27–35.</label><caption><p>Radulae. From left to right, marginal, lateral and central teeth (arrow), each shown to the same scale. <bold>27–28</bold> <tp:taxon-name><tp:taxon-name-part taxon-name-part-type="genus" reg="Pseudoveronicella">Pseudoveronicella</tp:taxon-name-part> (<tp:taxon-name-part taxon-name-part-type="subgenus" reg="Hoffmannia">Hoffmannia</tp:taxon-name-part>) <tp:taxon-name-part taxon-name-part-type="species" reg="zootoca">zootoca</tp:taxon-name-part> <tp:taxon-name-part taxon-name-part-type="subspecies" reg="tanzaniensis">tanzaniensis</tp:taxon-name-part></tp:taxon-name> subsp. n., Paratype 1 <bold>29</bold> bristles from beneath jaw <bold>30–32</bold> <italic><tp:taxon-name><tp:taxon-name-part taxon-name-part-type="genus" reg="Dendrolimax">Dendrolimax</tp:taxon-name-part> <tp:taxon-name-part taxon-name-part-type="species" reg="parensis">parensis</tp:taxon-name-part></tp:taxon-name></italic> sp. n., holotype <bold>33–35</bold> <italic><tp:taxon-name><tp:taxon-name-part taxon-name-part-type="genus" reg="Leptichnoides">Leptichnoides</tp:taxon-name-part> <tp:taxon-name-part taxon-name-part-type="species" reg="avisexcrementis">avisexcrementis</tp:taxon-name-part></tp:taxon-name></italic> sp. n., holotype. All scale bars 50 μm except for <bold>33–35</bold>, 20 μm.</p></caption><graphic xmlns:xlink="http://www.w3.org/1999/xlink" xlink:href="zookeys-723-011-g004.jpg" position="float" orientation="portrait" xlink:type="simple" id="oo_174421.jpg"/></fig><fig id="F8" position="float" orientation="portrait"><label>Figures 55–58.</label><caption><p>
                            <italic><tp:taxon-name><tp:taxon-name-part taxon-name-part-type="genus" reg="Leptichnoides">Leptichnoides</tp:taxon-name-part> <tp:taxon-name-part taxon-name-part-type="species" reg="avisexcrementis">avisexcrementis</tp:taxon-name-part></tp:taxon-name></italic> sp. n., Paratype 4. <bold>55</bold> genitalia <bold>56</bold> interior of penis and vagina <bold>57–58</bold> <italic><tp:taxon-name><tp:taxon-name-part taxon-name-part-type="genus" reg="Leptichnoides">Leptichnoides</tp:taxon-name-part> <tp:taxon-name-part taxon-name-part-type="species" reg="avisexcrementis">avisexcrementis</tp:taxon-name-part></tp:taxon-name></italic> sp. n., holotype <bold>57</bold> spermatophore <bold>58</bold> details of tail serration of spermatophore. Scale bars 1 mm (<bold>55–56</bold>), 100 μm (<bold>57–58</bold>).</p></caption><graphic xmlns:xlink="http://www.w3.org/1999/xlink" xlink:href="zookeys-723-011-g008.jpg" position="float" orientation="portrait" xlink:type="simple" id="oo_174425.jpg"/></fig></tp:treatment-sec><ref-list><ref id="B44"><mixed-citation xmlns:xlink="http://www.w3.org/1999/xlink" xlink:type="simple">
          <person-group><name name-style="western"><surname>Verdcourt</surname><given-names>B</given-names></name></person-group> (<year>2006</year>) <source>A revised list of the non-marine <tp:taxon-name><tp:taxon-name-part taxon-name-part-type="phylum">Mollusca</tp:taxon-name-part></tp:taxon-name> of East Africa (Kenya, Uganda and Tanzania, excluding Lake Malawi). B.</source> <publisher-name>Verdcourt</publisher-name>, <publisher-loc>Maidenhead</publisher-loc>, <size units="page">75 pp</size>.</mixed-citation></ref><ref id="B31"><mixed-citation xmlns:xlink="http://www.w3.org/1999/xlink" xlink:type="simple">
          <person-group><name name-style="western"><surname>Tattersfield</surname><given-names>P</given-names></name><name name-style="western"><surname>Rowson</surname><given-names>B</given-names></name></person-group> (<year>2011</year>) <italic><tp:taxon-name><tp:taxon-name-part taxon-name-part-type="genus">Tanzartemon</tp:taxon-name-part></tp:taxon-name></italic> gen. n., a new land snail genus (<tp:taxon-name><tp:taxon-name-part taxon-name-part-type="class">Gastropoda</tp:taxon-name-part></tp:taxon-name>, <tp:taxon-name><tp:taxon-name-part taxon-name-part-type="infraclass">Pulmonata</tp:taxon-name-part></tp:taxon-name>, <tp:taxon-name><tp:taxon-name-part taxon-name-part-type="family">Streptaxidae</tp:taxon-name-part></tp:taxon-name>) from Morogoro District, Tanzania. Basteria 75(1/3): 39–50.</mixed-citation></ref><ref id="B4"><mixed-citation xmlns:xlink="http://www.w3.org/1999/xlink" xlink:type="simple">
          <person-group><name name-style="western"><surname>Forcart</surname><given-names>L</given-names></name></person-group> (<year>1967</year>) <article-title>Studies on the <tp:taxon-name><tp:taxon-name-part taxon-name-part-type="family">Veronicellidae</tp:taxon-name-part></tp:taxon-name>, <tp:taxon-name>Aperidae</tp:taxon-name> and <tp:taxon-name><tp:taxon-name-part taxon-name-part-type="family">Urocyclidae</tp:taxon-name-part></tp:taxon-name> (<tp:taxon-name><tp:taxon-name-part taxon-name-part-type="phylum">Mollusca</tp:taxon-name-part></tp:taxon-name>) of South Africa.</article-title> <source>Annals of the Natal Museum</source> <volume>18</volume>(<issue>3</issue>): <fpage>505</fpage>–<lpage>570</lpage>.</mixed-citation></ref><ref id="B33"><mixed-citation xmlns:xlink="http://www.w3.org/1999/xlink" xlink:type="simple">
          <person-group><name name-style="western"><surname>Van Goethem</surname><given-names>JL</given-names></name></person-group> (<year>1977</year>) Révision Systématique des <tp:taxon-name><tp:taxon-name-part taxon-name-part-type="subfamily">Urocyclinae</tp:taxon-name-part></tp:taxon-name> (<tp:taxon-name><tp:taxon-name-part taxon-name-part-type="phylum">Mollusca</tp:taxon-name-part></tp:taxon-name>, <tp:taxon-name><tp:taxon-name-part taxon-name-part-type="infraclass">Pulmonata</tp:taxon-name-part></tp:taxon-name>, <tp:taxon-name><tp:taxon-name-part taxon-name-part-type="family">Urocyclidae</tp:taxon-name-part></tp:taxon-name>). Annales Musée Royal de l’Afrique Centrale, Tervuren, Belgique. Series in-8o, Zoologie 218: 1–355. [figs 1–719, pls. I–IV]</mixed-citation></ref><ref id="B5"><mixed-citation xmlns:xlink="http://www.w3.org/1999/xlink" xlink:type="simple">
          <person-group><name name-style="western"><surname>Gerlach</surname><given-names>J</given-names></name></person-group> (<year>2006</year>) <source>Terrestrial and freshwater <tp:taxon-name><tp:taxon-name-part taxon-name-part-type="phylum">Mollusca</tp:taxon-name-part></tp:taxon-name> of the Seychelles islands.</source> <publisher-name>Backhuys</publisher-name>, <publisher-loc>Leiden, The Netherlands</publisher-loc>, <size units="page">141 pp</size>.</mixed-citation></ref><ref id="B34"><mixed-citation xmlns:xlink="http://www.w3.org/1999/xlink" xlink:type="simple">
          <person-group><name name-style="western"><surname>Van Mol</surname><given-names>JJ</given-names></name></person-group> (<year>1970</year>) Révision des <tp:taxon-name><tp:taxon-name-part taxon-name-part-type="family">Urocyclidae</tp:taxon-name-part></tp:taxon-name> (<tp:taxon-name><tp:taxon-name-part taxon-name-part-type="phylum">Mollusca</tp:taxon-name-part></tp:taxon-name>, <tp:taxon-name><tp:taxon-name-part taxon-name-part-type="class">Gastropoda</tp:taxon-name-part></tp:taxon-name>, <tp:taxon-name><tp:taxon-name-part taxon-name-part-type="infraclass">Pulmonata</tp:taxon-name-part></tp:taxon-name>): anatomie, systématique, zoogéographie. Première partie. Annales Musée Royal de l’Afrique Centrale, Tervuren, Belgique Series in-8o, Zoologie 180: 1–234.</mixed-citation></ref><ref id="B29"><mixed-citation xmlns:xlink="http://www.w3.org/1999/xlink" xlink:type="simple">
          <person-group><name name-style="western"><surname>Simroth</surname><given-names>H</given-names></name></person-group> (<year>1910</year>) Lissopode Nacktschnecken von Madagaskar, den Comoren und Mauritius. Unter Berücksichtung verwandter Arten. In: Voeltzkow A (Ed.) Reise in Ostafrika in den Jahren 1903-1905, 2(5): 577–622. [textfigs 1–16, pls. 25–26]</mixed-citation></ref></ref-list></tp:taxon-treatment>
