# Supplementary material for: New species and records of terrestrial slugs from East Africa (Gastropoda, Urocyclidae, Veronicellidae, Agriolimacidae)
Source: Zookeys. 2017 Dec 18;(723):11–42. doi: 10.3897/zookeys.723.21817 (PMC5769721; doi:10.3897/zookeys.723.21817)
Supplement: XML Treatment for Tanzalimax tattersfieldi [file zookeys.723.21817-treatment6.xml]

<!DOCTYPE tp:taxon-treatment
  PUBLIC "-//TaxonX//DTD Taxonomic Treatment Publishing DTD v0 20100105//EN" "tax-treatment-NSO.dtd">
<tp:taxon-treatment xmlns:tp="http://www.plazi.org/taxpub"><tp:treatment-meta><kwd-group><label>Taxon classification</label><kwd><named-content xmlns:xlink="http://www.w3.org/1999/xlink" content-type="kingdom">Animalia</named-content></kwd><kwd><named-content xmlns:xlink="http://www.w3.org/1999/xlink" content-type="order">Stylommatophora</named-content></kwd><kwd><named-content xmlns:xlink="http://www.w3.org/1999/xlink" content-type="family">Urocyclidae</named-content></kwd></kwd-group><mixed-citation publication-type="journal"><person-group><name><surname>Rowson</surname><given-names>Ben</given-names></name><name><surname>Paustian</surname><given-names>Megan</given-names></name><name><surname>Goethem</surname><given-names>Jackie Van</given-names></name></person-group><article-title>New species and records of terrestrial slugs from East Africa (<tp:taxon-name><tp:taxon-name-part taxon-name-part-type="class">Gastropoda</tp:taxon-name-part></tp:taxon-name>, <tp:taxon-name><tp:taxon-name-part taxon-name-part-type="family">Urocyclidae</tp:taxon-name-part></tp:taxon-name>, <tp:taxon-name><tp:taxon-name-part taxon-name-part-type="family">Veronicellidae</tp:taxon-name-part></tp:taxon-name>, <tp:taxon-name><tp:taxon-name-part taxon-name-part-type="family">Agriolimacidae</tp:taxon-name-part></tp:taxon-name>)</article-title><source>Zookeys</source><day>18</day><month>12</month><year>2017</year><volume>2017</volume><issue>723</issue><fpage>11</fpage><lpage>42</lpage><pub-id pub-id-type="doi">10.3897/zookeys.723.21817</pub-id></mixed-citation></tp:treatment-meta><tp:nomenclature><tp:taxon-name>
                        <tp:taxon-name-part taxon-name-part-type="genus" reg="Tanzalimax">Tanzalimax</tp:taxon-name-part>
                        <tp:taxon-name-part taxon-name-part-type="species" reg="tattersfieldi">tattersfieldi</tp:taxon-name-part>
                        <object-id xmlns:xlink="http://www.w3.org/1999/xlink" content-type="zoobank" xlink:type="simple">http://zoobank.org/34B2EE14-347F-46E8-BB1C-CFDF75C9D47B</object-id>
                      </tp:taxon-name><tp:taxon-status xmlns:xlink="http://www.w3.org/1999/xlink" xlink:type="simple">sp. n.</tp:taxon-status><xref ref-type="fig" rid="F2">Figs 13–14</xref><xref ref-type="fig" rid="F2">, 17</xref><xref ref-type="fig" rid="F3">, 24</xref><xref ref-type="fig" rid="F5">, 36–38</xref><xref ref-type="fig" rid="F9">, 59–63</xref><xref ref-type="fig" rid="F10">, 64–65</xref><!--PageBreak--></tp:nomenclature><tp:treatment-sec sec-type="material" id="SECID0E6SBG"><title>Material.</title><p>TANZANIA: Holotype <named-content xmlns:xlink="http://www.w3.org/1999/xlink" content-type="dwc:institutional_code" xlink:type="simple">NMW</named-content>.Z.1996.148.00035: 1 <abbrev xmlns:xlink="http://www.w3.org/1999/xlink" xlink:title="adult slug" id="ABBRID0EJTBG" xlink:type="simple">ad</abbrev>., Ambangulu <abbrev xmlns:xlink="http://www.w3.org/1999/xlink" xlink:title="Forest Reserve" id="ABBRID0ENTBG" xlink:type="simple">FR</abbrev> (<named-content xmlns:xlink="http://www.w3.org/1999/xlink" content-type="dwc:verbatimCoordinates" xlink:type="simple"><named-content content-type="geo-json" specific-use="{&#34;type&#34;:&#34;Point&#34;,&#34;coordinates&#34;:[38.430000,-5.080000]}" id="NCID0EUTBG" xlink:type="simple">5.08°S, 38.43°E</named-content></named-content>), West Usambara Mts., Lushoto District, montane forest at approx. 1240 m alt., leg. PT, 29 Jan. 1996 (sample IIC). Paratype 1 <named-content xmlns:xlink="http://www.w3.org/1999/xlink" content-type="dwc:institutional_code" xlink:type="simple">RBINS</named-content>.I.G. 33548/MT.3609, 1 <abbrev xmlns:xlink="http://www.w3.org/1999/xlink" xlink:title="adult slug" id="ABBRID0EEUBG" xlink:type="simple">ad</abbrev>., Bomole <abbrev xmlns:xlink="http://www.w3.org/1999/xlink" xlink:title="Forest Reserve" id="ABBRID0EIUBG" xlink:type="simple">FR</abbrev> (<named-content xmlns:xlink="http://www.w3.org/1999/xlink" content-type="dwc:verbatimCoordinates" xlink:type="simple"><named-content content-type="geo-json" specific-use="{&#34;type&#34;:&#34;Point&#34;,&#34;coordinates&#34;:[38.620000,-5.100000]}" id="NCID0EPUBG" xlink:type="simple">5.1°S, 38.62°E</named-content></named-content>), East Usambara Mts., Muheza District, forest at 1240 m alt., leg. PT, 4 Mar 1995 (sample II). Paratype 2 <named-content xmlns:xlink="http://www.w3.org/1999/xlink" content-type="dwc:institutional_code" xlink:type="simple">NMW</named-content>: 1 <abbrev xmlns:xlink="http://www.w3.org/1999/xlink" xlink:title="adult slug" id="ABBRID0E3UBG" xlink:type="simple">ad</abbrev>., Mtai <abbrev xmlns:xlink="http://www.w3.org/1999/xlink" xlink:title="Forest Reserve" id="ABBRID0EAVBG" xlink:type="simple">FR</abbrev> (<named-content xmlns:xlink="http://www.w3.org/1999/xlink" content-type="dwc:verbatimCoordinates" xlink:type="simple"><named-content content-type="geo-json" specific-use="{&#34;type&#34;:&#34;Point&#34;,&#34;coordinates&#34;:[38.460000,-4.510000]}" id="NCID0EHVBG" xlink:type="simple">38.46°E, 4.51°S</named-content></named-content>), East Usambara Mts., Muheza District, leg. Frontier Tanzania, 1996.</p><fig id="F4" position="float" orientation="portrait"><label>Figures 27–35.</label><caption><p>Radulae. From left to right, marginal, lateral and central teeth (arrow), each shown to the same scale. <bold>27–28</bold> <tp:taxon-name><tp:taxon-name-part taxon-name-part-type="genus" reg="Pseudoveronicella">Pseudoveronicella</tp:taxon-name-part> (<tp:taxon-name-part taxon-name-part-type="subgenus" reg="Hoffmannia">Hoffmannia</tp:taxon-name-part>) <tp:taxon-name-part taxon-name-part-type="species" reg="zootoca">zootoca</tp:taxon-name-part> <tp:taxon-name-part taxon-name-part-type="subspecies" reg="tanzaniensis">tanzaniensis</tp:taxon-name-part></tp:taxon-name> subsp. n., Paratype 1 <bold>29</bold> bristles from beneath jaw <bold>30–32</bold> <italic><tp:taxon-name><tp:taxon-name-part taxon-name-part-type="genus" reg="Dendrolimax">Dendrolimax</tp:taxon-name-part> <tp:taxon-name-part taxon-name-part-type="species" reg="parensis">parensis</tp:taxon-name-part></tp:taxon-name></italic> sp. n., holotype <bold>33–35</bold> <italic><tp:taxon-name><tp:taxon-name-part taxon-name-part-type="genus" reg="Leptichnoides">Leptichnoides</tp:taxon-name-part> <tp:taxon-name-part taxon-name-part-type="species" reg="avisexcrementis">avisexcrementis</tp:taxon-name-part></tp:taxon-name></italic> sp. n., holotype. All scale bars 50 μm except for <bold>33–35</bold>, 20 μm.</p></caption><graphic xmlns:xlink="http://www.w3.org/1999/xlink" xlink:href="zookeys-723-011-g004.jpg" position="float" orientation="portrait" xlink:type="simple" id="oo_174421.jpg"/></fig></tp:treatment-sec><tp:treatment-sec sec-type="description" id="SECID0ELXBG"><title>Description.</title><p>External appearance (Figs <xref ref-type="fig" rid="F2">13–14</xref>). (In preservation; living appearance not recorded). Medium-sized (30–40 mm long) slug, body, head and tentacles pale buff, well-marked with scattered dark brown spots on back and flanks, coalescing to form diffuse bands on mantle. Sole coloured as body, tripartite. Moderate dorsal keel along whole length of tail, terminating in a very short, blunt caudal appendage. Supraperipodial groove not evident. Tail and flanks with moderately large, but smooth and very flat tubercules. Mantle moderately sized (approx. 40 % of body length) with finely granular surface and large shell pore, attached at rear.</p><p>Shell (Fig. <xref ref-type="fig" rid="F2">17</xref>). Fingernail-shaped, symmetrical, 5.0 mm long, thin and weakly mineralised, with periostracum just extending beyond the margins.</p><p>Jaw and radula (Figs <xref ref-type="fig" rid="F3">24</xref>, <xref ref-type="fig" rid="F5">36–38</xref>). Jaw with strong median projection. Radula with central tooth and up to 80 lateral and marginal teeth in a half-row, in over 100 rows. Lateral teeth tricuspid, outermost laterals becoming bicuspid, but with mesocones pointed and largest. Serrated outer edges to some outermost marginals.</p><p>Genitalia (Figs <xref ref-type="fig" rid="F9">59–62</xref>, <xref ref-type="fig" rid="F10">64–65</xref>). Visceral cavity almost reaches tail (only the posterior 10% of body solid). No stimulator. Penial complex consisting of: strongly twisted free penis; epiphallus 1 long, epiphallus 2 very short; long epiphallic caecum; and pyriform calc sac. Penial retractor muscle arising from diaphragm. Internally, penis smooth. No penis verge. Moderately thick penial sheath present. Atrium long, with weak internal folds. Vagina with a strong muscular swelling at one side, internally with strong irregular folds and a sphincter near the swelling. Bursa copulatrix duct robust, long, not pigmented or ornamented, internally with weak longitudinal pilasters; bursa voluminous, thin-walled, pointed apically. Oviductal gland quite large, oviduct short and broad. Ovotestis sited posterior to albumen gland.</p><p>Spermatophores. Two fragmented spermatophore tails from bursa of holotype, toothed at the tail tip; three spermatophores from Paratype 2, up to 20 mm long.</p></tp:treatment-sec><tp:treatment-sec sec-type="etymology" id="SECID0E4YBG"><title>Etymology.</title><p>Named in honour of Peter Tattersfield, in recognition of his work, encouragement and support of others in the study of East African terrestrial molluscs, including collecting many of the slugs studied here.</p></tp:treatment-sec><tp:treatment-sec sec-type="distribution" id="SECID0ECZBG"><title>Distribution and habitat.</title><p>Forest in both the West and East Usambara Mts., where numerous endemic molluscs are known (e.g. <xref ref-type="bibr" rid="B44">Verdcourt 2006</xref>).</p></tp:treatment-sec><tp:treatment-sec sec-type="remarks" id="SECID0EMZBG"><title>Remarks.</title><p>See <italic><tp:taxon-name><tp:taxon-name-part taxon-name-part-type="genus" reg="Tanzalimax">T.</tp:taxon-name-part> <tp:taxon-name-part taxon-name-part-type="species" reg="seddonae">seddonae</tp:taxon-name-part></tp:taxon-name></italic> sp. n.</p><fig id="F5" position="float" orientation="portrait"><label>Figures 36–44.</label><caption><p>Radulae. From left to right, marginal, lateral and central teeth (arrow), each shown to the same scale. <bold>36–38</bold> <italic><tp:taxon-name><tp:taxon-name-part taxon-name-part-type="genus" reg="Tanzalimax">Tanzalimax</tp:taxon-name-part> <tp:taxon-name-part taxon-name-part-type="species" reg="tattersfieldi">tattersfieldi</tp:taxon-name-part></tp:taxon-name></italic> gen. &amp; sp. n., holotype <bold>39–41</bold> <italic><tp:taxon-name><tp:taxon-name-part taxon-name-part-type="genus" reg="Tanzalimax">Tanzalimax</tp:taxon-name-part> <tp:taxon-name-part taxon-name-part-type="species" reg="seddonae">seddonae</tp:taxon-name-part></tp:taxon-name></italic>, gen. &amp; sp. n., Paratype 1 <bold>42–44</bold> <italic><tp:taxon-name><tp:taxon-name-part taxon-name-part-type="genus" reg="Udzungwalimax">Udzungwalimax</tp:taxon-name-part> <tp:taxon-name-part taxon-name-part-type="species" reg="suminis">suminis</tp:taxon-name-part></tp:taxon-name></italic> gen. &amp; sp. n., holotype. All scale bars 50 μm.</p></caption><graphic xmlns:xlink="http://www.w3.org/1999/xlink" xlink:href="zookeys-723-011-g005.jpg" position="float" orientation="portrait" xlink:type="simple" id="oo_174422.jpg"/></fig></tp:treatment-sec><tp:treatment-sec><!--Section generated to contain objects referenced in tp:taxon-treatment.--><fig id="F2" position="float" orientation="portrait"><label>Figures 11–20.</label><caption><p>Habitus and shells, and dart sac. <bold>11–12</bold> <italic><tp:taxon-name><tp:taxon-name-part taxon-name-part-type="genus" reg="Atrichotoxon">Atrichotoxon</tp:taxon-name-part> <tp:taxon-name-part taxon-name-part-type="species" reg="punctatum">punctatum</tp:taxon-name-part></tp:taxon-name></italic> Simroth, 1910: original figures of habitus and dart sac from <xref ref-type="bibr" rid="B29">Simroth (1910)</xref> <bold>13–14 17</bold> <italic><tp:taxon-name><tp:taxon-name-part taxon-name-part-type="genus" reg="Tanzalimax">Tanzalimax</tp:taxon-name-part> <tp:taxon-name-part taxon-name-part-type="species" reg="tattersfieldi">tattersfieldi</tp:taxon-name-part></tp:taxon-name></italic> gen. &amp; sp. n., holotype <bold>15–16</bold> <italic><tp:taxon-name><tp:taxon-name-part taxon-name-part-type="genus" reg="Tanzalimax">Tanzalimax</tp:taxon-name-part> <tp:taxon-name-part taxon-name-part-type="species" reg="seddonae">seddonae</tp:taxon-name-part></tp:taxon-name></italic>, gen. &amp; sp. n., Paratype 1 <bold>18–20</bold> <italic><tp:taxon-name><tp:taxon-name-part taxon-name-part-type="genus" reg="Udzungwalimax">Udzungwalimax</tp:taxon-name-part> <tp:taxon-name-part taxon-name-part-type="species" reg="suminis">suminis</tp:taxon-name-part></tp:taxon-name></italic> gen. &amp; sp. n., holotype. Scale bars: 10 mm (<bold>13–16, 18–19</bold>), 5 mm (<bold>17, 20</bold>).</p></caption><graphic xmlns:xlink="http://www.w3.org/1999/xlink" xlink:href="zookeys-723-011-g002.jpg" position="float" orientation="portrait" xlink:type="simple" id="oo_174419.jpg"/></fig><fig id="F3" position="float" orientation="portrait"><label>Figures 21–26.</label><caption><p>Jaws. <bold>21</bold> <tp:taxon-name><tp:taxon-name-part taxon-name-part-type="genus" reg="Pseudoveronicella">Pseudoveronicella</tp:taxon-name-part> (<tp:taxon-name-part taxon-name-part-type="subgenus" reg="Hoffmannia">Hoffmannia</tp:taxon-name-part>) <tp:taxon-name-part taxon-name-part-type="species" reg="zootoca">zootoca</tp:taxon-name-part> <tp:taxon-name-part taxon-name-part-type="subspecies" reg="tanzaniensis">tanzaniensis</tp:taxon-name-part></tp:taxon-name> subsp. n., Paratype 1., also showing patches of bristles <bold>22</bold> <italic><tp:taxon-name><tp:taxon-name-part taxon-name-part-type="genus" reg="Dendrolimax">Dendrolimax</tp:taxon-name-part> <tp:taxon-name-part taxon-name-part-type="species" reg="parensis">parensis</tp:taxon-name-part></tp:taxon-name></italic> sp. n., holotype <bold>23</bold> <italic><tp:taxon-name><tp:taxon-name-part taxon-name-part-type="genus" reg="Leptichnoides">Leptichnoides</tp:taxon-name-part> <tp:taxon-name-part taxon-name-part-type="species" reg="avisexcrementis">avisexcrementis</tp:taxon-name-part></tp:taxon-name></italic> sp. n., holotype <bold>24</bold> <italic><tp:taxon-name><tp:taxon-name-part taxon-name-part-type="genus" reg="Tanzalimax">Tanzalimax</tp:taxon-name-part> <tp:taxon-name-part taxon-name-part-type="species" reg="tattersfieldi">tattersfieldi</tp:taxon-name-part></tp:taxon-name></italic> gen. &amp; sp. n., holotype <bold>25</bold> <italic><tp:taxon-name><tp:taxon-name-part taxon-name-part-type="genus" reg="Tanzalimax">Tanzalimax</tp:taxon-name-part> <tp:taxon-name-part taxon-name-part-type="species" reg="seddonae">seddonae</tp:taxon-name-part></tp:taxon-name></italic>, gen. &amp; sp. n., Paratype 1. <bold>26</bold> <italic><tp:taxon-name><tp:taxon-name-part taxon-name-part-type="genus" reg="Udzungwalimax">Udzungwalimax</tp:taxon-name-part> <tp:taxon-name-part taxon-name-part-type="species" reg="suminis">suminis</tp:taxon-name-part></tp:taxon-name></italic> gen. &amp; sp. n., holotype. All scale bars: 1 mm.</p></caption><graphic xmlns:xlink="http://www.w3.org/1999/xlink" xlink:href="zookeys-723-011-g003.jpg" position="float" orientation="portrait" xlink:type="simple" id="oo_174420.jpg"/></fig><fig id="F9" position="float" orientation="portrait"><label>Figures 59–63.</label><caption><p>
                            <italic><tp:taxon-name><tp:taxon-name-part taxon-name-part-type="genus" reg="Tanzalimax">Tanzalimax</tp:taxon-name-part> <tp:taxon-name-part taxon-name-part-type="species" reg="tattersfieldi">tattersfieldi</tp:taxon-name-part></tp:taxon-name></italic> gen. &amp; sp. n. <bold>59–62</bold> holotype <bold>59</bold> genitalia <bold>60</bold> interior of penis and vagina <bold>61–62</bold> schematics of genitalia and penis <bold>63</bold> Paratype 2, spermatophore. All scale bars 2 mm.</p></caption><graphic xmlns:xlink="http://www.w3.org/1999/xlink" xlink:href="zookeys-723-011-g009.jpg" position="float" orientation="portrait" xlink:type="simple" id="oo_174426.jpg"/></fig><fig id="F10" position="float" orientation="portrait"><label>Figures 64–65.</label><caption><p>
                            <italic><tp:taxon-name><tp:taxon-name-part taxon-name-part-type="genus" reg="Tanzalimax">Tanzalimax</tp:taxon-name-part> <tp:taxon-name-part taxon-name-part-type="species" reg="tattersfieldi">tattersfieldi</tp:taxon-name-part></tp:taxon-name></italic> gen. &amp; sp. n., Paratype 1. <bold>64</bold> genitalia <bold>65</bold> interior of penis and vagina. All scale bars 2 mm.</p></caption><graphic xmlns:xlink="http://www.w3.org/1999/xlink" xlink:href="zookeys-723-011-g010.jpg" position="float" orientation="portrait" xlink:type="simple" id="oo_174427.jpg"/></fig></tp:treatment-sec><ref-list><ref id="B29"><mixed-citation xmlns:xlink="http://www.w3.org/1999/xlink" xlink:type="simple">
          <person-group><name name-style="western"><surname>Simroth</surname><given-names>H</given-names></name></person-group> (<year>1910</year>) Lissopode Nacktschnecken von Madagaskar, den Comoren und Mauritius. Unter Berücksichtung verwandter Arten. In: Voeltzkow A (Ed.) Reise in Ostafrika in den Jahren 1903-1905, 2(5): 577–622. [textfigs 1–16, pls. 25–26]</mixed-citation></ref><ref id="B44"><mixed-citation xmlns:xlink="http://www.w3.org/1999/xlink" xlink:type="simple">
          <person-group><name name-style="western"><surname>Verdcourt</surname><given-names>B</given-names></name></person-group> (<year>2006</year>) <source>A revised list of the non-marine <tp:taxon-name><tp:taxon-name-part taxon-name-part-type="phylum">Mollusca</tp:taxon-name-part></tp:taxon-name> of East Africa (Kenya, Uganda and Tanzania, excluding Lake Malawi). B.</source> <publisher-name>Verdcourt</publisher-name>, <publisher-loc>Maidenhead</publisher-loc>, <size units="page">75 pp</size>.</mixed-citation></ref></ref-list></tp:taxon-treatment>
