# Supplementary material for: New species and records of terrestrial slugs from East Africa (Gastropoda, Urocyclidae, Veronicellidae, Agriolimacidae)
Source: Zookeys. 2017 Dec 18;(723):11–42. doi: 10.3897/zookeys.723.21817 (PMC5769721; doi:10.3897/zookeys.723.21817)
Supplement: XML Treatment for Tanzalimax seddonae [file zookeys.723.21817-treatment7.xml]

<!DOCTYPE tp:taxon-treatment
  PUBLIC "-//TaxonX//DTD Taxonomic Treatment Publishing DTD v0 20100105//EN" "tax-treatment-NSO.dtd">
<tp:taxon-treatment xmlns:tp="http://www.plazi.org/taxpub"><tp:treatment-meta><kwd-group><label>Taxon classification</label><kwd><named-content xmlns:xlink="http://www.w3.org/1999/xlink" content-type="kingdom">Animalia</named-content></kwd><kwd><named-content xmlns:xlink="http://www.w3.org/1999/xlink" content-type="order">Stylommatophora</named-content></kwd><kwd><named-content xmlns:xlink="http://www.w3.org/1999/xlink" content-type="family">Urocyclidae</named-content></kwd></kwd-group><mixed-citation publication-type="journal"><person-group><name><surname>Rowson</surname><given-names>Ben</given-names></name><name><surname>Paustian</surname><given-names>Megan</given-names></name><name><surname>Goethem</surname><given-names>Jackie Van</given-names></name></person-group><article-title>New species and records of terrestrial slugs from East Africa (<tp:taxon-name><tp:taxon-name-part taxon-name-part-type="class">Gastropoda</tp:taxon-name-part></tp:taxon-name>, <tp:taxon-name><tp:taxon-name-part taxon-name-part-type="family">Urocyclidae</tp:taxon-name-part></tp:taxon-name>, <tp:taxon-name><tp:taxon-name-part taxon-name-part-type="family">Veronicellidae</tp:taxon-name-part></tp:taxon-name>, <tp:taxon-name><tp:taxon-name-part taxon-name-part-type="family">Agriolimacidae</tp:taxon-name-part></tp:taxon-name>)</article-title><source>Zookeys</source><day>18</day><month>12</month><year>2017</year><volume>2017</volume><issue>723</issue><fpage>11</fpage><lpage>42</lpage><pub-id pub-id-type="doi">10.3897/zookeys.723.21817</pub-id></mixed-citation></tp:treatment-meta><tp:nomenclature><tp:taxon-name>
                        <tp:taxon-name-part taxon-name-part-type="genus" reg="Tanzalimax">Tanzalimax</tp:taxon-name-part>
                        <tp:taxon-name-part taxon-name-part-type="species" reg="seddonae">seddonae</tp:taxon-name-part>
                        <object-id xmlns:xlink="http://www.w3.org/1999/xlink" content-type="zoobank" xlink:type="simple">http://zoobank.org/28FCB609-3E33-42FA-B1A7-27693596AFD1</object-id>
                      </tp:taxon-name><tp:taxon-status xmlns:xlink="http://www.w3.org/1999/xlink" xlink:type="simple">sp. n.</tp:taxon-status><xref ref-type="fig" rid="F2">Figs 15–16</xref><xref ref-type="fig" rid="F3">, 25</xref><xref ref-type="fig" rid="F5">, 39–41</xref><xref ref-type="fig" rid="F11">, 66–70</xref></tp:nomenclature><tp:treatment-sec sec-type="material" id="SECID0EJ4BG"><title>Material.</title><p>TANZANIA: Holotype <named-content xmlns:xlink="http://www.w3.org/1999/xlink" content-type="dwc:institutional_code" xlink:type="simple">RBINS</named-content>.I.G. 33548/MT.3610, 1 <abbrev xmlns:xlink="http://www.w3.org/1999/xlink" xlink:title="adult slug" id="ABBRID0EU4BG" xlink:type="simple">ad</abbrev>., Uluguru North <abbrev xmlns:xlink="http://www.w3.org/1999/xlink" xlink:title="Forest Reserve" id="ABBRID0EY4BG" xlink:type="simple">FR</abbrev> (<named-content xmlns:xlink="http://www.w3.org/1999/xlink" content-type="dwc:verbatimCoordinates" xlink:type="simple"><named-content content-type="geo-json" specific-use="{&#34;type&#34;:&#34;Point&#34;,&#34;coordinates&#34;:[37.700000,-6.930000]}" id="NCID0E64BG" xlink:type="simple">6.93°S, 37.7°E</named-content></named-content>), Uluguru Mts., Morogoro District, forest above Tegetero village, approx. 1300 m alt., leg. PT, 22 Jan. 1996 (sample IIG). Paratype 1 <named-content xmlns:xlink="http://www.w3.org/1999/xlink" content-type="dwc:institutional_code" xlink:type="simple">NMW</named-content>.Z.1996.148.00041, 1 <abbrev xmlns:xlink="http://www.w3.org/1999/xlink" xlink:title="adult slug" id="ABBRID0EI5BG" xlink:type="simple">ad</abbrev>., data as previous but sample III.I. Paratype 2 <named-content xmlns:xlink="http://www.w3.org/1999/xlink" content-type="dwc:institutional_code" xlink:type="simple">NMW</named-content>.Z.1996.148.00042, 1 <abbrev xmlns:xlink="http://www.w3.org/1999/xlink" xlink:title="juvenile or subadult slug" id="ABBRID0EQ5BG" xlink:type="simple">juv</abbrev>., data as previous but sample ID.</p></tp:treatment-sec><tp:treatment-sec sec-type="description" id="SECID0EU5BG"><title>Description.</title><p>External appearance (Figs <xref ref-type="fig" rid="F2">15–16</xref>). (In preservation). Medium-sized slug (holotype 39 mm, paratype 30 mm), body unicolourous ivory. Sole coloured as body, tripartite. Supraperipodial groove distinct. Tail long and rounded, with a blunt keel only at the end, terminating in a very distinct caudal appendage. Tail and flanks with a warty appearance. Mantle moderately sized (40% of body length) with fine granular surface; no shell pore.</p><p>Shell. Fingernail-shaped, symmetrical, 4.3 mm long, very thin, not mineralised, except for the apex.</p><fig id="F6" position="float" orientation="portrait"><label>Figures 45–49.</label><caption><p>
                            <tp:taxon-name><tp:taxon-name-part taxon-name-part-type="genus" reg="Pseudoveronicella">Pseudoveronicella</tp:taxon-name-part> (<tp:taxon-name-part taxon-name-part-type="subgenus" reg="Hoffmannia">Hoffmannia</tp:taxon-name-part>) <tp:taxon-name-part taxon-name-part-type="species" reg="zootoca">zootoca</tp:taxon-name-part> <tp:taxon-name-part taxon-name-part-type="subspecies" reg="tanzaniensis">tanzaniensis</tp:taxon-name-part></tp:taxon-name> subsp. n., holotype. <bold>45</bold> anus <bold>46</bold> male genitalia <bold>47</bold> female genitalia <bold>48</bold> tip of penial gland <bold>49</bold> penial verge. All scale bars 2 mm.</p></caption><graphic xmlns:xlink="http://www.w3.org/1999/xlink" xlink:href="zookeys-723-011-g006.jpg" position="float" orientation="portrait" xlink:type="simple" id="oo_174423.jpg"/></fig><p>Jaw and radula (Figs <xref ref-type="fig" rid="F3">25</xref>, <xref ref-type="fig" rid="F5">39–41</xref>). Jaw with minor median projection, 1.9 mm wide. Radula with central tooth and up to 70 lateral and marginal teeth in a half-row, in over 100 rows. Lateral teeth tricuspid, with mesocones pointed and largest; many outermost marginals with serrated outer edges.</p><p>Genitalia (Figs <xref ref-type="fig" rid="F11">66–67</xref>). Visceral cavity almost reaches tail (only the posterior 10% of body solid). No stimulator. Penial complex consisting of: stout free penis, narrow in its straight proximal part, with one (holotype) and two (paratype) volutions; epiphallus 1 a little shorter than penis; epiphallus 2 extremely short; long epiphallic caecum; pyriform calc sac. Penial retractor muscle arising from diaphragm. Internally, penis tube thick walled. No penis verge. Penis sheath thick walled, free in its proximal half, fused with penial tube in its distal half. Atrium relatively wide, with internal longitudinal folds. Vagina short, with a thick muscular wall all around, with a narrow lumen. Duct of bursa copulatrix long; bursa elongated. Oviductal gland quite voluminous. Oviductus very short and broad. Vas deferens short. Ovotestis sited posterior to albumen gland.</p><p>Spermatophores (Figs <xref ref-type="fig" rid="F11">68–70</xref>). In paratype two empty spermatophores found in the bursa entangled with a third, even more corroded one. Length +/- 11 mm. Apex pointed. Outer side of ampulla with numerous, scattered very tiny pointed nodules; interior side and apical part smooth; very short tail with two rows of very tiny hooks, not exceeding 0.03 mm.</p></tp:treatment-sec><tp:treatment-sec sec-type="etymology" id="SECID0EDBAI"><title>Etymology.</title><p>Named in honour of Mary Seddon, in recognition of her work, encouragement and support of others in the study of East African terrestrial molluscs, and in mollusc conservation worldwide.</p></tp:treatment-sec><tp:treatment-sec sec-type="distribution" id="SECID0EIBAI"><title>Distribution and habitat.</title><p>Probably endemic to forest in the Uluguru Mts., where several other endemic forest molluscs occur (e.g. <xref ref-type="bibr" rid="B44">Verdcourt 2006</xref>; <xref ref-type="bibr" rid="B31">Tattersfield and Rowson 2011</xref>).</p></tp:treatment-sec><tp:treatment-sec sec-type="remarks" id="SECID0EWBAI"><title>Remarks.</title><p>
                        <italic><tp:taxon-name><tp:taxon-name-part taxon-name-part-type="genus" reg="Tanzalimax">Tanzalimax</tp:taxon-name-part> <tp:taxon-name-part taxon-name-part-type="species" reg="seddonae">seddonae</tp:taxon-name-part></tp:taxon-name></italic> sp. n. resembles <italic><tp:taxon-name><tp:taxon-name-part taxon-name-part-type="genus" reg="Tanzalimax">T.</tp:taxon-name-part> <tp:taxon-name-part taxon-name-part-type="species" reg="tattersfieldi">tattersfieldi</tp:taxon-name-part></tp:taxon-name></italic> sp. n. in the striking appearance of the penial complex, the penis being very muscular in both the penial tube and the penial sheath, and in the very short epiphallus 2. The vagina is also strikingly muscular. The species differs from <italic><tp:taxon-name><tp:taxon-name-part taxon-name-part-type="genus" reg="Tanzalimax">T.</tp:taxon-name-part> <tp:taxon-name-part taxon-name-part-type="species" reg="tattersfieldi">tattersfieldi</tp:taxon-name-part></tp:taxon-name></italic> sp. n. by the much smaller genital system, despite both species having a similar body length. The penis has only 1–2 volutions instead of 5 in the latter. The vagina has a muscular ring, while in the latter species it is a muscular bulb at one side. The spermatophore looks smooth at first glance, but has numerous scattered very tiny pointed nodules at the outer side of the ampulla; the very short tail has two rows of very tiny hooks. In preservation the body looks warty and is uniformly ivory coloured, lacking markings.</p><fig id="F7" position="float" orientation="portrait"><label>Figures 50–54.</label><caption><p>
                            <italic><tp:taxon-name><tp:taxon-name-part taxon-name-part-type="genus" reg="Dendrolimax">Dendrolimax</tp:taxon-name-part> <tp:taxon-name-part taxon-name-part-type="species" reg="parensis">parensis</tp:taxon-name-part></tp:taxon-name></italic> sp. n., holotype. <bold>50</bold> genitalia <bold>51</bold> interior of penis and vagina <bold>52</bold> spermatophore <bold>53–54</bold> details of angle and tail serration of spermatophore. All scale bars 5 mm.</p></caption><graphic xmlns:xlink="http://www.w3.org/1999/xlink" xlink:href="zookeys-723-011-g007.jpg" position="float" orientation="portrait" xlink:type="simple" id="oo_174424.jpg"/></fig></tp:treatment-sec><tp:treatment-sec><!--Section generated to contain objects referenced in tp:taxon-treatment.--><fig id="F2" position="float" orientation="portrait"><label>Figures 11–20.</label><caption><p>Habitus and shells, and dart sac. <bold>11–12</bold> <italic><tp:taxon-name><tp:taxon-name-part taxon-name-part-type="genus" reg="Atrichotoxon">Atrichotoxon</tp:taxon-name-part> <tp:taxon-name-part taxon-name-part-type="species" reg="punctatum">punctatum</tp:taxon-name-part></tp:taxon-name></italic> Simroth, 1910: original figures of habitus and dart sac from <xref ref-type="bibr" rid="B29">Simroth (1910)</xref> <bold>13–14 17</bold> <italic><tp:taxon-name><tp:taxon-name-part taxon-name-part-type="genus" reg="Tanzalimax">Tanzalimax</tp:taxon-name-part> <tp:taxon-name-part taxon-name-part-type="species" reg="tattersfieldi">tattersfieldi</tp:taxon-name-part></tp:taxon-name></italic> gen. &amp; sp. n., holotype <bold>15–16</bold> <italic><tp:taxon-name><tp:taxon-name-part taxon-name-part-type="genus" reg="Tanzalimax">Tanzalimax</tp:taxon-name-part> <tp:taxon-name-part taxon-name-part-type="species" reg="seddonae">seddonae</tp:taxon-name-part></tp:taxon-name></italic>, gen. &amp; sp. n., Paratype 1 <bold>18–20</bold> <italic><tp:taxon-name><tp:taxon-name-part taxon-name-part-type="genus" reg="Udzungwalimax">Udzungwalimax</tp:taxon-name-part> <tp:taxon-name-part taxon-name-part-type="species" reg="suminis">suminis</tp:taxon-name-part></tp:taxon-name></italic> gen. &amp; sp. n., holotype. Scale bars: 10 mm (<bold>13–16, 18–19</bold>), 5 mm (<bold>17, 20</bold>).</p></caption><graphic xmlns:xlink="http://www.w3.org/1999/xlink" xlink:href="zookeys-723-011-g002.jpg" position="float" orientation="portrait" xlink:type="simple" id="oo_174419.jpg"/></fig><fig id="F3" position="float" orientation="portrait"><label>Figures 21–26.</label><caption><p>Jaws. <bold>21</bold> <tp:taxon-name><tp:taxon-name-part taxon-name-part-type="genus" reg="Pseudoveronicella">Pseudoveronicella</tp:taxon-name-part> (<tp:taxon-name-part taxon-name-part-type="subgenus" reg="Hoffmannia">Hoffmannia</tp:taxon-name-part>) <tp:taxon-name-part taxon-name-part-type="species" reg="zootoca">zootoca</tp:taxon-name-part> <tp:taxon-name-part taxon-name-part-type="subspecies" reg="tanzaniensis">tanzaniensis</tp:taxon-name-part></tp:taxon-name> subsp. n., Paratype 1., also showing patches of bristles <bold>22</bold> <italic><tp:taxon-name><tp:taxon-name-part taxon-name-part-type="genus" reg="Dendrolimax">Dendrolimax</tp:taxon-name-part> <tp:taxon-name-part taxon-name-part-type="species" reg="parensis">parensis</tp:taxon-name-part></tp:taxon-name></italic> sp. n., holotype <bold>23</bold> <italic><tp:taxon-name><tp:taxon-name-part taxon-name-part-type="genus" reg="Leptichnoides">Leptichnoides</tp:taxon-name-part> <tp:taxon-name-part taxon-name-part-type="species" reg="avisexcrementis">avisexcrementis</tp:taxon-name-part></tp:taxon-name></italic> sp. n., holotype <bold>24</bold> <italic><tp:taxon-name><tp:taxon-name-part taxon-name-part-type="genus" reg="Tanzalimax">Tanzalimax</tp:taxon-name-part> <tp:taxon-name-part taxon-name-part-type="species" reg="tattersfieldi">tattersfieldi</tp:taxon-name-part></tp:taxon-name></italic> gen. &amp; sp. n., holotype <bold>25</bold> <italic><tp:taxon-name><tp:taxon-name-part taxon-name-part-type="genus" reg="Tanzalimax">Tanzalimax</tp:taxon-name-part> <tp:taxon-name-part taxon-name-part-type="species" reg="seddonae">seddonae</tp:taxon-name-part></tp:taxon-name></italic>, gen. &amp; sp. n., Paratype 1. <bold>26</bold> <italic><tp:taxon-name><tp:taxon-name-part taxon-name-part-type="genus" reg="Udzungwalimax">Udzungwalimax</tp:taxon-name-part> <tp:taxon-name-part taxon-name-part-type="species" reg="suminis">suminis</tp:taxon-name-part></tp:taxon-name></italic> gen. &amp; sp. n., holotype. All scale bars: 1 mm.</p></caption><graphic xmlns:xlink="http://www.w3.org/1999/xlink" xlink:href="zookeys-723-011-g003.jpg" position="float" orientation="portrait" xlink:type="simple" id="oo_174420.jpg"/></fig><fig id="F5" position="float" orientation="portrait"><label>Figures 36–44.</label><caption><p>Radulae. From left to right, marginal, lateral and central teeth (arrow), each shown to the same scale. <bold>36–38</bold> <italic><tp:taxon-name><tp:taxon-name-part taxon-name-part-type="genus" reg="Tanzalimax">Tanzalimax</tp:taxon-name-part> <tp:taxon-name-part taxon-name-part-type="species" reg="tattersfieldi">tattersfieldi</tp:taxon-name-part></tp:taxon-name></italic> gen. &amp; sp. n., holotype <bold>39–41</bold> <italic><tp:taxon-name><tp:taxon-name-part taxon-name-part-type="genus" reg="Tanzalimax">Tanzalimax</tp:taxon-name-part> <tp:taxon-name-part taxon-name-part-type="species" reg="seddonae">seddonae</tp:taxon-name-part></tp:taxon-name></italic>, gen. &amp; sp. n., Paratype 1 <bold>42–44</bold> <italic><tp:taxon-name><tp:taxon-name-part taxon-name-part-type="genus" reg="Udzungwalimax">Udzungwalimax</tp:taxon-name-part> <tp:taxon-name-part taxon-name-part-type="species" reg="suminis">suminis</tp:taxon-name-part></tp:taxon-name></italic> gen. &amp; sp. n., holotype. All scale bars 50 μm.</p></caption><graphic xmlns:xlink="http://www.w3.org/1999/xlink" xlink:href="zookeys-723-011-g005.jpg" position="float" orientation="portrait" xlink:type="simple" id="oo_174422.jpg"/></fig><fig id="F11" position="float" orientation="portrait"><label>Figures 66–70.</label><caption><p>
                            <italic><tp:taxon-name><tp:taxon-name-part taxon-name-part-type="genus" reg="Tanzalimax">Tanzalimax</tp:taxon-name-part> <tp:taxon-name-part taxon-name-part-type="species" reg="seddonae">seddonae</tp:taxon-name-part></tp:taxon-name></italic> gen. &amp; sp. n., holotype. <bold>66</bold> genitalia <bold>67</bold> interior of penis and vagina <bold>68</bold> spermatophore <bold>69–70</bold> details of head and tail serration on spermatophore. All scale bars 2 mm.</p></caption><graphic xmlns:xlink="http://www.w3.org/1999/xlink" xlink:href="zookeys-723-011-g011.jpg" position="float" orientation="portrait" xlink:type="simple" id="oo_174428.jpg"/></fig></tp:treatment-sec><ref-list><ref id="B29"><mixed-citation xmlns:xlink="http://www.w3.org/1999/xlink" xlink:type="simple">
          <person-group><name name-style="western"><surname>Simroth</surname><given-names>H</given-names></name></person-group> (<year>1910</year>) Lissopode Nacktschnecken von Madagaskar, den Comoren und Mauritius. Unter Berücksichtung verwandter Arten. In: Voeltzkow A (Ed.) Reise in Ostafrika in den Jahren 1903-1905, 2(5): 577–622. [textfigs 1–16, pls. 25–26]</mixed-citation></ref><ref id="B44"><mixed-citation xmlns:xlink="http://www.w3.org/1999/xlink" xlink:type="simple">
          <person-group><name name-style="western"><surname>Verdcourt</surname><given-names>B</given-names></name></person-group> (<year>2006</year>) <source>A revised list of the non-marine <tp:taxon-name><tp:taxon-name-part taxon-name-part-type="phylum">Mollusca</tp:taxon-name-part></tp:taxon-name> of East Africa (Kenya, Uganda and Tanzania, excluding Lake Malawi). B.</source> <publisher-name>Verdcourt</publisher-name>, <publisher-loc>Maidenhead</publisher-loc>, <size units="page">75 pp</size>.</mixed-citation></ref><ref id="B31"><mixed-citation xmlns:xlink="http://www.w3.org/1999/xlink" xlink:type="simple">
          <person-group><name name-style="western"><surname>Tattersfield</surname><given-names>P</given-names></name><name name-style="western"><surname>Rowson</surname><given-names>B</given-names></name></person-group> (<year>2011</year>) <italic><tp:taxon-name><tp:taxon-name-part taxon-name-part-type="genus">Tanzartemon</tp:taxon-name-part></tp:taxon-name></italic> gen. n., a new land snail genus (<tp:taxon-name><tp:taxon-name-part taxon-name-part-type="class">Gastropoda</tp:taxon-name-part></tp:taxon-name>, <tp:taxon-name><tp:taxon-name-part taxon-name-part-type="infraclass">Pulmonata</tp:taxon-name-part></tp:taxon-name>, <tp:taxon-name><tp:taxon-name-part taxon-name-part-type="family">Streptaxidae</tp:taxon-name-part></tp:taxon-name>) from Morogoro District, Tanzania. Basteria 75(1/3): 39–50.</mixed-citation></ref></ref-list></tp:taxon-treatment>
