# Supplementary material for: New species and records of terrestrial slugs from East Africa (Gastropoda, Urocyclidae, Veronicellidae, Agriolimacidae)
Source: Zookeys. 2017 Dec 18;(723):11–42. doi: 10.3897/zookeys.723.21817 (PMC5769721; doi:10.3897/zookeys.723.21817)
Supplement: XML Treatment for Udzungwalimax [file zookeys.723.21817-treatment8.xml]

<!DOCTYPE tp:taxon-treatment
  PUBLIC "-//TaxonX//DTD Taxonomic Treatment Publishing DTD v0 20100105//EN" "tax-treatment-NSO.dtd">
<tp:taxon-treatment xmlns:tp="http://www.plazi.org/taxpub"><tp:treatment-meta><kwd-group><label>Taxon classification</label><kwd><named-content xmlns:xlink="http://www.w3.org/1999/xlink" content-type="kingdom">Animalia</named-content></kwd><kwd><named-content xmlns:xlink="http://www.w3.org/1999/xlink" content-type="order">Stylommatophora</named-content></kwd><kwd><named-content xmlns:xlink="http://www.w3.org/1999/xlink" content-type="family">Urocyclidae</named-content></kwd></kwd-group><mixed-citation publication-type="journal"><person-group><name><surname>Rowson</surname><given-names>Ben</given-names></name><name><surname>Paustian</surname><given-names>Megan</given-names></name><name><surname>Goethem</surname><given-names>Jackie Van</given-names></name></person-group><article-title>New species and records of terrestrial slugs from East Africa (<tp:taxon-name><tp:taxon-name-part taxon-name-part-type="class">Gastropoda</tp:taxon-name-part></tp:taxon-name>, <tp:taxon-name><tp:taxon-name-part taxon-name-part-type="family">Urocyclidae</tp:taxon-name-part></tp:taxon-name>, <tp:taxon-name><tp:taxon-name-part taxon-name-part-type="family">Veronicellidae</tp:taxon-name-part></tp:taxon-name>, <tp:taxon-name><tp:taxon-name-part taxon-name-part-type="family">Agriolimacidae</tp:taxon-name-part></tp:taxon-name>)</article-title><source>Zookeys</source><day>18</day><month>12</month><year>2017</year><volume>2017</volume><issue>723</issue><fpage>11</fpage><lpage>42</lpage><pub-id pub-id-type="doi">10.3897/zookeys.723.21817</pub-id></mixed-citation></tp:treatment-meta><tp:nomenclature><label>Genus</label><tp:taxon-name>
                        <tp:taxon-name-part taxon-name-part-type="genus" reg="Udzungwalimax">Udzungwalimax</tp:taxon-name-part>
                        <object-id xmlns:xlink="http://www.w3.org/1999/xlink" content-type="zoobank" xlink:type="simple">http://zoobank.org/6D8C31D2-35FE-4D1F-9997-0FEBD39EC153</object-id>
                      </tp:taxon-name><tp:taxon-status xmlns:xlink="http://www.w3.org/1999/xlink" xlink:type="simple">gen. n.</tp:taxon-status></tp:nomenclature><tp:treatment-sec sec-type="type species" id="SECID0ENFAI"><title>Type species.</title><p>
                        <italic><tp:taxon-name><tp:taxon-name-part taxon-name-part-type="genus" reg="Udzungwalimax">Udzungwalimax</tp:taxon-name-part> <tp:taxon-name-part taxon-name-part-type="species" reg="suminis">suminis</tp:taxon-name-part></tp:taxon-name></italic> sp. n.</p></tp:treatment-sec><tp:treatment-sec sec-type="Included species" id="SECID0E5FAI"><title>Included species.</title><p>
                        <italic><tp:taxon-name><tp:taxon-name-part taxon-name-part-type="genus" reg="Udzungwalimax">Udzungwalimax</tp:taxon-name-part> <tp:taxon-name-part taxon-name-part-type="species" reg="suminis">suminis</tp:taxon-name-part></tp:taxon-name></italic> sp. n.</p><fig id="F8" position="float" orientation="portrait"><label>Figures 55–58.</label><caption><p>
                            <italic><tp:taxon-name><tp:taxon-name-part taxon-name-part-type="genus" reg="Leptichnoides">Leptichnoides</tp:taxon-name-part> <tp:taxon-name-part taxon-name-part-type="species" reg="avisexcrementis">avisexcrementis</tp:taxon-name-part></tp:taxon-name></italic> sp. n., Paratype 4. <bold>55</bold> genitalia <bold>56</bold> interior of penis and vagina <bold>57–58</bold> <italic><tp:taxon-name><tp:taxon-name-part taxon-name-part-type="genus" reg="Leptichnoides">Leptichnoides</tp:taxon-name-part> <tp:taxon-name-part taxon-name-part-type="species" reg="avisexcrementis">avisexcrementis</tp:taxon-name-part></tp:taxon-name></italic> sp. n., holotype <bold>57</bold> spermatophore <bold>58</bold> details of tail serration of spermatophore. Scale bars 1 mm (<bold>55–56</bold>), 100 μm (<bold>57–58</bold>).</p></caption><graphic xmlns:xlink="http://www.w3.org/1999/xlink" xlink:href="zookeys-723-011-g008.jpg" position="float" orientation="portrait" xlink:type="simple" id="oo_174425.jpg"/></fig></tp:treatment-sec><tp:treatment-sec sec-type="diagnosis" id="SECID0EAIAI"><title>Diagnosis.</title><p>Slug belonging to tribe <tp:taxon-name><tp:taxon-name-part taxon-name-part-type="tribe">Urocyclini</tp:taxon-name-part></tp:taxon-name>. Genital apparatus without an accessory organ (atrial diverticulum, sarcobelum or dart sac); penis strong, with straight proximal part, narrowing towards the twisted distal part; penial tube thick-walled with broad lumen; penial sheath very thin. Vagina thick-walled with a distinct muscular part at one side; oviductal gland present, entering the vagina at a sharp angle. Spermatophore smooth. Radula: median and lateral teeth tricuspid, outermost laterals and marginals bicuspid.</p></tp:treatment-sec><tp:treatment-sec sec-type="etymology" id="SECID0ERIAI"><title>Etymology.</title><p>From the Udzungwa Mts. and Latin <italic>limax</italic>, a slug (no relationship to <italic><tp:taxon-name><tp:taxon-name-part taxon-name-part-type="genus" reg="Limax">Limax</tp:taxon-name-part></tp:taxon-name></italic> Linnaeus, 1758 is implied).</p></tp:treatment-sec><tp:treatment-sec sec-type="distribution" id="SECID0EAJAI"><title>Known distribution.</title><p>Forest in the Udzungwa Mts. of the Eastern Arc, Tanzania.</p></tp:treatment-sec><tp:treatment-sec sec-type="Gender" id="SECID0EFJAI"><title>Gender.</title><p>Masculine.</p></tp:treatment-sec><tp:treatment-sec sec-type="remarks" id="SECID0EKJAI"><title>Remarks.</title><p>See also remarks on <italic><tp:taxon-name><tp:taxon-name-part taxon-name-part-type="genus" reg="Atrichotoxon">Atrichotoxon</tp:taxon-name-part></tp:taxon-name></italic>, <italic><tp:taxon-name><tp:taxon-name-part taxon-name-part-type="genus" reg="Tanzalimax">Tanzalimax</tp:taxon-name-part></tp:taxon-name></italic> gen. n., and <italic><tp:taxon-name><tp:taxon-name-part taxon-name-part-type="genus" reg="Phaneroporus">Phaneroporus</tp:taxon-name-part></tp:taxon-name></italic> above. The schematics of the structure of the genitalia (Figs <xref ref-type="fig" rid="F12">74–75</xref>) can be contrasted with those in <xref ref-type="bibr" rid="B33">Van Goethem (1977</xref>: 28).</p><fig id="F9" position="float" orientation="portrait"><label>Figures 59–63.</label><caption><p>
                            <italic><tp:taxon-name><tp:taxon-name-part taxon-name-part-type="genus" reg="Tanzalimax">Tanzalimax</tp:taxon-name-part> <tp:taxon-name-part taxon-name-part-type="species" reg="tattersfieldi">tattersfieldi</tp:taxon-name-part></tp:taxon-name></italic> gen. &amp; sp. n. <bold>59–62</bold> holotype <bold>59</bold> genitalia <bold>60</bold> interior of penis and vagina <bold>61–62</bold> schematics of genitalia and penis <bold>63</bold> Paratype 2, spermatophore. All scale bars 2 mm.</p></caption><graphic xmlns:xlink="http://www.w3.org/1999/xlink" xlink:href="zookeys-723-011-g009.jpg" position="float" orientation="portrait" xlink:type="simple" id="oo_174426.jpg"/></fig></tp:treatment-sec><tp:treatment-sec><!--Section generated to contain objects referenced in tp:taxon-treatment.--><fig id="F12" position="float" orientation="portrait"><label>Figures 71–75.</label><caption><p>
                            <italic><tp:taxon-name><tp:taxon-name-part taxon-name-part-type="genus" reg="Udzungwalimax">Udzungwalimax</tp:taxon-name-part> <tp:taxon-name-part taxon-name-part-type="species" reg="suminis">suminis</tp:taxon-name-part></tp:taxon-name></italic> gen. &amp; sp. n., Paratype 1. <bold>71</bold> genitalia <bold>72</bold> interior of penis and vagina <bold>73–74</bold> schematics of penis and genitalia <bold>75</bold> spermatophore. All scale bars 2 mm</p></caption><graphic xmlns:xlink="http://www.w3.org/1999/xlink" xlink:href="zookeys-723-011-g012.jpg" position="float" orientation="portrait" xlink:type="simple" id="oo_174429.jpg"/></fig></tp:treatment-sec><ref-list><ref id="B33"><mixed-citation xmlns:xlink="http://www.w3.org/1999/xlink" xlink:type="simple">
          <person-group><name name-style="western"><surname>Van Goethem</surname><given-names>JL</given-names></name></person-group> (<year>1977</year>) Révision Systématique des <tp:taxon-name><tp:taxon-name-part taxon-name-part-type="subfamily">Urocyclinae</tp:taxon-name-part></tp:taxon-name> (<tp:taxon-name><tp:taxon-name-part taxon-name-part-type="phylum">Mollusca</tp:taxon-name-part></tp:taxon-name>, <tp:taxon-name><tp:taxon-name-part taxon-name-part-type="infraclass">Pulmonata</tp:taxon-name-part></tp:taxon-name>, <tp:taxon-name><tp:taxon-name-part taxon-name-part-type="family">Urocyclidae</tp:taxon-name-part></tp:taxon-name>). Annales Musée Royal de l’Afrique Centrale, Tervuren, Belgique. Series in-8o, Zoologie 218: 1–355. [figs 1–719, pls. I–IV]</mixed-citation></ref></ref-list></tp:taxon-treatment>
