# Supplementary material for: New species and records of terrestrial slugs from East Africa (Gastropoda, Urocyclidae, Veronicellidae, Agriolimacidae)
Source: Zookeys. 2017 Dec 18;(723):11–42. doi: 10.3897/zookeys.723.21817 (PMC5769721; doi:10.3897/zookeys.723.21817)
Supplement: XML Treatment for Udzungwalimax suminis [file zookeys.723.21817-treatment9.xml]

<!DOCTYPE tp:taxon-treatment
  PUBLIC "-//TaxonX//DTD Taxonomic Treatment Publishing DTD v0 20100105//EN" "tax-treatment-NSO.dtd">
<tp:taxon-treatment xmlns:tp="http://www.plazi.org/taxpub"><tp:treatment-meta><kwd-group><label>Taxon classification</label><kwd><named-content xmlns:xlink="http://www.w3.org/1999/xlink" content-type="kingdom">Animalia</named-content></kwd><kwd><named-content xmlns:xlink="http://www.w3.org/1999/xlink" content-type="order">Stylommatophora</named-content></kwd><kwd><named-content xmlns:xlink="http://www.w3.org/1999/xlink" content-type="family">Urocyclidae</named-content></kwd></kwd-group><mixed-citation publication-type="journal"><person-group><name><surname>Rowson</surname><given-names>Ben</given-names></name><name><surname>Paustian</surname><given-names>Megan</given-names></name><name><surname>Goethem</surname><given-names>Jackie Van</given-names></name></person-group><article-title>New species and records of terrestrial slugs from East Africa (<tp:taxon-name><tp:taxon-name-part taxon-name-part-type="class">Gastropoda</tp:taxon-name-part></tp:taxon-name>, <tp:taxon-name><tp:taxon-name-part taxon-name-part-type="family">Urocyclidae</tp:taxon-name-part></tp:taxon-name>, <tp:taxon-name><tp:taxon-name-part taxon-name-part-type="family">Veronicellidae</tp:taxon-name-part></tp:taxon-name>, <tp:taxon-name><tp:taxon-name-part taxon-name-part-type="family">Agriolimacidae</tp:taxon-name-part></tp:taxon-name>)</article-title><source>Zookeys</source><day>18</day><month>12</month><year>2017</year><volume>2017</volume><issue>723</issue><fpage>11</fpage><lpage>42</lpage><pub-id pub-id-type="doi">10.3897/zookeys.723.21817</pub-id></mixed-citation></tp:treatment-meta><tp:nomenclature><tp:taxon-name>
                        <tp:taxon-name-part taxon-name-part-type="genus" reg="Udzungwalimax">Udzungwalimax</tp:taxon-name-part>
                        <tp:taxon-name-part taxon-name-part-type="species" reg="suminis">suminis</tp:taxon-name-part>
                        <object-id xmlns:xlink="http://www.w3.org/1999/xlink" content-type="zoobank" xlink:type="simple">http://zoobank.org/38EBC26E-69DB-44D0-A51E-2E266AE69B2F</object-id>
                      </tp:taxon-name><tp:taxon-status xmlns:xlink="http://www.w3.org/1999/xlink" xlink:type="simple">sp. n.</tp:taxon-status><xref ref-type="fig" rid="F2">Figs 18–20</xref><xref ref-type="fig" rid="F3">, 26</xref><xref ref-type="fig" rid="F5">, 42–44</xref><xref ref-type="fig" rid="F12">, 71–75</xref><!--PageBreak--></tp:nomenclature><tp:treatment-sec sec-type="material" id="SECID0EINAI"><title>Material.</title><p>TANZANIA: Holotype <named-content xmlns:xlink="http://www.w3.org/1999/xlink" content-type="dwc:institutional_code" xlink:type="simple">NMW</named-content>.Z.1997.007.00011: 1 <abbrev xmlns:xlink="http://www.w3.org/1999/xlink" xlink:title="adult slug" id="ABBRID0ESNAI" xlink:type="simple">ad</abbrev>., Lulanda <abbrev xmlns:xlink="http://www.w3.org/1999/xlink" xlink:title="Forest Reserve" id="ABBRID0EWNAI" xlink:type="simple">FR</abbrev> (<named-content xmlns:xlink="http://www.w3.org/1999/xlink" content-type="dwc:verbatimCoordinates" xlink:type="simple"><named-content content-type="geo-json" specific-use="{&#34;type&#34;:&#34;Point&#34;,&#34;coordinates&#34;:[35.620000,-8.620000]}" id="NCID0E4NAI" xlink:type="simple">8.62°S, 35.62°E</named-content></named-content>), Mufindi District, montane forest at 1430 m alt., leg. AK, NO, CFN, MBS &amp; PT, 12 Feb. 1997 (sample IG). Paratype 1 <named-content xmlns:xlink="http://www.w3.org/1999/xlink" content-type="dwc:institutional_code" xlink:type="simple">NMW</named-content>.Z.1997.007.00013: 1 <abbrev xmlns:xlink="http://www.w3.org/1999/xlink" xlink:title="adult slug" id="ABBRID0EKOAI" xlink:type="simple">ad</abbrev>., data as previous but sample IH. Paratypes <named-content xmlns:xlink="http://www.w3.org/1999/xlink" content-type="dwc:institutional_code" xlink:type="simple">NMW</named-content>.Z.1997.007.00014: 4 ads., 1 <abbrev xmlns:xlink="http://www.w3.org/1999/xlink" xlink:title="juvenile or subadult slug" id="ABBRID0ESOAI" xlink:type="simple">juv</abbrev>.?, data as previous. Paratype <named-content xmlns:xlink="http://www.w3.org/1999/xlink" content-type="dwc:institutional_code" xlink:type="simple">RBINS</named-content>.I.G. 33548/MT.3611: 1 <abbrev xmlns:xlink="http://www.w3.org/1999/xlink" xlink:title="adult slug" id="ABBRID0E2OAI" xlink:type="simple">ad</abbrev>., data as previous. Paratype <abbrev xmlns:xlink="http://www.w3.org/1999/xlink" content-type="institution" xlink:title="National Museums of Tanzania, Dar es Salaam, Tanzania" id="ABBRID0E6OAI" xlink:type="simple">NMT</abbrev>: 1 <abbrev xmlns:xlink="http://www.w3.org/1999/xlink" xlink:title="adult slug" id="ABBRID0EEPAI" xlink:type="simple">ad</abbrev>., data as previous. Paratypes <named-content xmlns:xlink="http://www.w3.org/1999/xlink" content-type="dwc:institutional_code" xlink:type="simple">NMW</named-content>.Z.1997.007.00012: 2 juvs., data as previous but sample IG.</p></tp:treatment-sec><tp:treatment-sec sec-type="description" id="SECID0EMPAI"><title>Description.</title><p>External appearance (Figs <xref ref-type="fig" rid="F2">18–19</xref>). (In preservation; living appearance not recorded). Medium-sized (46 mm long) slug, body, head and tentacles rich brown, lacking markings save for a few small scattered dark brown spots on and around the mantle. Sole coloured as body, tripartite. Moderate dorsal keel along whole length of tail, terminating in a short, blunt caudal appendage. Supraperipodial groove not evident. Tail and flanks with moderately large, but smooth and very flat tubercules. Mantle moderately sized (approx. 35% of body length) with finely granular surface and large shell pore, attached at rear. Two probable juveniles, collected with the holotype, have additional dark brown markings on and around the mantle.</p><p>Shell (Fig. <xref ref-type="fig" rid="F2">20</xref>). Fingernail-shaped, nearly symmetrical, 7.3 mm long, thin and weakly mineralised, with periostracum just extending beyond the margins.</p><p>Jaw and radula (Figs <xref ref-type="fig" rid="F3">26</xref>, <xref ref-type="fig" rid="F5">42–44</xref>). Jaw with strong median projection. Radula with central tooth and up to 66 lateral and marginal teeth in a half-row, in over 100 rows. Lateral teeth tricuspid, outermost laterals becoming bicuspid, but with mesocones pointed and largest. No serrated outer edges to the outermost marginals.</p><p>Genitalia (Figs <xref ref-type="fig" rid="F12">71–74</xref>). Visceral cavity almost reaches tail (only the posterior 10% of body solid). No stimulator. Penial complex consisting of: stout free penis, broad in its proximal part then rapidly narrowing; epiphallus 1 a little shorter than penis, epiphallus 2 short; long epiphallic caecum; pyriform calc sac. Penial retractor muscle arising from diaphragm. Internally, penis covered with many rounded, mamillate papillae with hard tips, arranged in irregular rows, some on a tongue-like flap. Papillae replaced by horizontal folds or pilasters at point where free penis narrows. No obvious verge in penis, but a basal constriction present. Very thin, transparent penial sheath present. Atrium long, with weak internal folds. Vagina with a muscular swelling at one side, internally with strong irregular folds. Bursa copulatrix duct robust, very long, not pigmented or ornamented, internally with weak longitudinal pilasters; bursa voluminous, thin-walled, pointed apically. Oviductal gland small, oviductus short and broad, leaving vagina at a sharp angle. Vas deferens short. Ovotestis sited posterior to albumen gland.</p><p>Spermatophores (Fig. <xref ref-type="fig" rid="F12">75</xref>). Two spermatophores from bursa of holotype, up to 18 mm long when coiled, with 4.5 volutions. No clear division between ampulla and tail. Spermatophore pointed at both ends, appearing completely smooth, without obvious hooks or keels; cylindrical, although becoming slightly more laterally compressed towards tail tip.</p><fig id="F10" position="float" orientation="portrait"><label>Figures 64–65.</label><caption><p>
                            <italic><tp:taxon-name><tp:taxon-name-part taxon-name-part-type="genus" reg="Tanzalimax">Tanzalimax</tp:taxon-name-part> <tp:taxon-name-part taxon-name-part-type="species" reg="tattersfieldi">tattersfieldi</tp:taxon-name-part></tp:taxon-name></italic> gen. &amp; sp. n., Paratype 1. <bold>64</bold> genitalia <bold>65</bold> interior of penis and vagina. All scale bars 2 mm.</p></caption><graphic xmlns:xlink="http://www.w3.org/1999/xlink" xlink:href="zookeys-723-011-g010.jpg" position="float" orientation="portrait" xlink:type="simple" id="oo_174427.jpg"/></fig></tp:treatment-sec><tp:treatment-sec sec-type="etymology" id="SECID0ECSAI"><title>Etymology.</title><p>From Latin ‘suminis’, a sow’s udders, or a breeding sow, used as a noun in apposition referring to the mamillate surface of the penis.</p></tp:treatment-sec><tp:treatment-sec sec-type="distribution" id="SECID0ERSAI"><title>Distribution and habitat.</title><p>Probably endemic to forest in the Udzungwa Mts., where several other endemic forest molluscs occur (Rowson &amp; Van Goethem 2012).</p></tp:treatment-sec><tp:treatment-sec sec-type="remarks" id="SECID0EWSAI"><title>Remarks.</title><p>This species is apparently unique in its hard-tipped, mamillate papillae inside the penis. No similar structures are mentioned or illustrated in <xref ref-type="bibr" rid="B33">Van Goethem (1977)</xref> or are present in any other species examined. They are not the same structures as the “lobules” inside the atrium of <italic><tp:taxon-name><tp:taxon-name-part taxon-name-part-type="genus" reg="Atrichotoxon">A.</tp:taxon-name-part> <tp:taxon-name-part taxon-name-part-type="species" reg="usambarense">usambarense</tp:taxon-name-part></tp:taxon-name></italic> (Verdcourt &amp; Polhill 1961, <xref ref-type="bibr" rid="B33">Van Goethem 1977</xref>). Neither are they present in <italic><tp:taxon-name><tp:taxon-name-part taxon-name-part-type="genus" reg="Emphysetes">Emphysetes</tp:taxon-name-part></tp:taxon-name></italic> Verdcourt, 2003, another recently described genus of <tp:taxon-name><tp:taxon-name-part taxon-name-part-type="tribe">Urocyclini</tp:taxon-name-part></tp:taxon-name> from Udzungwa (<xref ref-type="bibr" rid="B42">Verdcourt 2003</xref>; observation verified from the holotype by A. J. de Winter, Leiden). The most similar structures seem to be the small, easily dislodged, irregular spines found on the penial prepuce of <italic><tp:taxon-name><tp:taxon-name-part taxon-name-part-type="genus" reg="Polytoxon">Polytoxon</tp:taxon-name-part> <tp:taxon-name-part taxon-name-part-type="species" reg="robustum">robustum</tp:taxon-name-part></tp:taxon-name></italic> (Simroth, 1896) (<xref ref-type="bibr" rid="B33">Van Goethem 1977</xref>), or perhaps the splinter-like crystals described by <xref ref-type="bibr" rid="B45">Verdcourt and Polhill (1961)</xref> in their <italic><tp:taxon-name><tp:taxon-name-part taxon-name-part-type="genus" reg="Atrichotoxon">Atrichotoxon</tp:taxon-name-part></tp:taxon-name></italic> “sp. n.” from the Taita Hills. <xref ref-type="bibr" rid="B32">Van Goethem (1973)</xref> described tubercles inside the penis of the the Malawian <italic><tp:taxon-name><tp:taxon-name-part taxon-name-part-type="genus" reg="Atoxonoides">Atoxonoides</tp:taxon-name-part> <tp:taxon-name-part taxon-name-part-type="species" reg="aberrans">aberrans</tp:taxon-name-part></tp:taxon-name></italic> Van Goethem, 1973, but they are not mamillate in shape and were not said to have hard tips.</p></tp:treatment-sec><tp:treatment-sec><!--Section generated to contain objects referenced in tp:taxon-treatment.--><fig id="F2" position="float" orientation="portrait"><label>Figures 11–20.</label><caption><p>Habitus and shells, and dart sac. <bold>11–12</bold> <italic><tp:taxon-name><tp:taxon-name-part taxon-name-part-type="genus" reg="Atrichotoxon">Atrichotoxon</tp:taxon-name-part> <tp:taxon-name-part taxon-name-part-type="species" reg="punctatum">punctatum</tp:taxon-name-part></tp:taxon-name></italic> Simroth, 1910: original figures of habitus and dart sac from <xref ref-type="bibr" rid="B29">Simroth (1910)</xref> <bold>13–14 17</bold> <italic><tp:taxon-name><tp:taxon-name-part taxon-name-part-type="genus" reg="Tanzalimax">Tanzalimax</tp:taxon-name-part> <tp:taxon-name-part taxon-name-part-type="species" reg="tattersfieldi">tattersfieldi</tp:taxon-name-part></tp:taxon-name></italic> gen. &amp; sp. n., holotype <bold>15–16</bold> <italic><tp:taxon-name><tp:taxon-name-part taxon-name-part-type="genus" reg="Tanzalimax">Tanzalimax</tp:taxon-name-part> <tp:taxon-name-part taxon-name-part-type="species" reg="seddonae">seddonae</tp:taxon-name-part></tp:taxon-name></italic>, gen. &amp; sp. n., Paratype 1 <bold>18–20</bold> <italic><tp:taxon-name><tp:taxon-name-part taxon-name-part-type="genus" reg="Udzungwalimax">Udzungwalimax</tp:taxon-name-part> <tp:taxon-name-part taxon-name-part-type="species" reg="suminis">suminis</tp:taxon-name-part></tp:taxon-name></italic> gen. &amp; sp. n., holotype. Scale bars: 10 mm (<bold>13–16, 18–19</bold>), 5 mm (<bold>17, 20</bold>).</p></caption><graphic xmlns:xlink="http://www.w3.org/1999/xlink" xlink:href="zookeys-723-011-g002.jpg" position="float" orientation="portrait" xlink:type="simple" id="oo_174419.jpg"/></fig><fig id="F3" position="float" orientation="portrait"><label>Figures 21–26.</label><caption><p>Jaws. <bold>21</bold> <tp:taxon-name><tp:taxon-name-part taxon-name-part-type="genus" reg="Pseudoveronicella">Pseudoveronicella</tp:taxon-name-part> (<tp:taxon-name-part taxon-name-part-type="subgenus" reg="Hoffmannia">Hoffmannia</tp:taxon-name-part>) <tp:taxon-name-part taxon-name-part-type="species" reg="zootoca">zootoca</tp:taxon-name-part> <tp:taxon-name-part taxon-name-part-type="subspecies" reg="tanzaniensis">tanzaniensis</tp:taxon-name-part></tp:taxon-name> subsp. n., Paratype 1., also showing patches of bristles <bold>22</bold> <italic><tp:taxon-name><tp:taxon-name-part taxon-name-part-type="genus" reg="Dendrolimax">Dendrolimax</tp:taxon-name-part> <tp:taxon-name-part taxon-name-part-type="species" reg="parensis">parensis</tp:taxon-name-part></tp:taxon-name></italic> sp. n., holotype <bold>23</bold> <italic><tp:taxon-name><tp:taxon-name-part taxon-name-part-type="genus" reg="Leptichnoides">Leptichnoides</tp:taxon-name-part> <tp:taxon-name-part taxon-name-part-type="species" reg="avisexcrementis">avisexcrementis</tp:taxon-name-part></tp:taxon-name></italic> sp. n., holotype <bold>24</bold> <italic><tp:taxon-name><tp:taxon-name-part taxon-name-part-type="genus" reg="Tanzalimax">Tanzalimax</tp:taxon-name-part> <tp:taxon-name-part taxon-name-part-type="species" reg="tattersfieldi">tattersfieldi</tp:taxon-name-part></tp:taxon-name></italic> gen. &amp; sp. n., holotype <bold>25</bold> <italic><tp:taxon-name><tp:taxon-name-part taxon-name-part-type="genus" reg="Tanzalimax">Tanzalimax</tp:taxon-name-part> <tp:taxon-name-part taxon-name-part-type="species" reg="seddonae">seddonae</tp:taxon-name-part></tp:taxon-name></italic>, gen. &amp; sp. n., Paratype 1. <bold>26</bold> <italic><tp:taxon-name><tp:taxon-name-part taxon-name-part-type="genus" reg="Udzungwalimax">Udzungwalimax</tp:taxon-name-part> <tp:taxon-name-part taxon-name-part-type="species" reg="suminis">suminis</tp:taxon-name-part></tp:taxon-name></italic> gen. &amp; sp. n., holotype. All scale bars: 1 mm.</p></caption><graphic xmlns:xlink="http://www.w3.org/1999/xlink" xlink:href="zookeys-723-011-g003.jpg" position="float" orientation="portrait" xlink:type="simple" id="oo_174420.jpg"/></fig><fig id="F5" position="float" orientation="portrait"><label>Figures 36–44.</label><caption><p>Radulae. From left to right, marginal, lateral and central teeth (arrow), each shown to the same scale. <bold>36–38</bold> <italic><tp:taxon-name><tp:taxon-name-part taxon-name-part-type="genus" reg="Tanzalimax">Tanzalimax</tp:taxon-name-part> <tp:taxon-name-part taxon-name-part-type="species" reg="tattersfieldi">tattersfieldi</tp:taxon-name-part></tp:taxon-name></italic> gen. &amp; sp. n., holotype <bold>39–41</bold> <italic><tp:taxon-name><tp:taxon-name-part taxon-name-part-type="genus" reg="Tanzalimax">Tanzalimax</tp:taxon-name-part> <tp:taxon-name-part taxon-name-part-type="species" reg="seddonae">seddonae</tp:taxon-name-part></tp:taxon-name></italic>, gen. &amp; sp. n., Paratype 1 <bold>42–44</bold> <italic><tp:taxon-name><tp:taxon-name-part taxon-name-part-type="genus" reg="Udzungwalimax">Udzungwalimax</tp:taxon-name-part> <tp:taxon-name-part taxon-name-part-type="species" reg="suminis">suminis</tp:taxon-name-part></tp:taxon-name></italic> gen. &amp; sp. n., holotype. All scale bars 50 μm.</p></caption><graphic xmlns:xlink="http://www.w3.org/1999/xlink" xlink:href="zookeys-723-011-g005.jpg" position="float" orientation="portrait" xlink:type="simple" id="oo_174422.jpg"/></fig><fig id="F12" position="float" orientation="portrait"><label>Figures 71–75.</label><caption><p>
                            <italic><tp:taxon-name><tp:taxon-name-part taxon-name-part-type="genus" reg="Udzungwalimax">Udzungwalimax</tp:taxon-name-part> <tp:taxon-name-part taxon-name-part-type="species" reg="suminis">suminis</tp:taxon-name-part></tp:taxon-name></italic> gen. &amp; sp. n., Paratype 1. <bold>71</bold> genitalia <bold>72</bold> interior of penis and vagina <bold>73–74</bold> schematics of penis and genitalia <bold>75</bold> spermatophore. All scale bars 2 mm</p></caption><graphic xmlns:xlink="http://www.w3.org/1999/xlink" xlink:href="zookeys-723-011-g012.jpg" position="float" orientation="portrait" xlink:type="simple" id="oo_174429.jpg"/></fig></tp:treatment-sec><ref-list><ref id="B29"><mixed-citation xmlns:xlink="http://www.w3.org/1999/xlink" xlink:type="simple">
          <person-group><name name-style="western"><surname>Simroth</surname><given-names>H</given-names></name></person-group> (<year>1910</year>) Lissopode Nacktschnecken von Madagaskar, den Comoren und Mauritius. Unter Berücksichtung verwandter Arten. In: Voeltzkow A (Ed.) Reise in Ostafrika in den Jahren 1903-1905, 2(5): 577–622. [textfigs 1–16, pls. 25–26]</mixed-citation></ref><ref id="B33"><mixed-citation xmlns:xlink="http://www.w3.org/1999/xlink" xlink:type="simple">
          <person-group><name name-style="western"><surname>Van Goethem</surname><given-names>JL</given-names></name></person-group> (<year>1977</year>) Révision Systématique des <tp:taxon-name><tp:taxon-name-part taxon-name-part-type="subfamily">Urocyclinae</tp:taxon-name-part></tp:taxon-name> (<tp:taxon-name><tp:taxon-name-part taxon-name-part-type="phylum">Mollusca</tp:taxon-name-part></tp:taxon-name>, <tp:taxon-name><tp:taxon-name-part taxon-name-part-type="infraclass">Pulmonata</tp:taxon-name-part></tp:taxon-name>, <tp:taxon-name><tp:taxon-name-part taxon-name-part-type="family">Urocyclidae</tp:taxon-name-part></tp:taxon-name>). Annales Musée Royal de l’Afrique Centrale, Tervuren, Belgique. Series in-8o, Zoologie 218: 1–355. [figs 1–719, pls. I–IV]</mixed-citation></ref><ref id="B42"><mixed-citation xmlns:xlink="http://www.w3.org/1999/xlink" xlink:type="simple">
          <person-group><name name-style="western"><surname>Verdcourt</surname><given-names>B</given-names></name></person-group> (<year>2003</year>) <article-title><italic><tp:taxon-name><tp:taxon-name-part taxon-name-part-type="genus">Emphysetes</tp:taxon-name-part> <tp:taxon-name-part taxon-name-part-type="species">udzungwensis</tp:taxon-name-part></tp:taxon-name></italic>, a most remarkable new genus and species of slug from the Udzungwa Mts.</article-title> <source>in southern Tanzania (<tp:taxon-name><tp:taxon-name-part taxon-name-part-type="class">Gastropoda</tp:taxon-name-part></tp:taxon-name>, <tp:taxon-name><tp:taxon-name-part taxon-name-part-type="infraclass">Pulmonata</tp:taxon-name-part></tp:taxon-name>, <tp:taxon-name><tp:taxon-name-part taxon-name-part-type="family">Urocyclidae</tp:taxon-name-part></tp:taxon-name>) Basteria</source> <volume>67</volume>(<issue>1-3</issue>): <fpage>107</fpage>–<lpage>111</lpage>.</mixed-citation></ref><ref id="B45"><mixed-citation xmlns:xlink="http://www.w3.org/1999/xlink" xlink:type="simple">
          <person-group><name name-style="western"><surname>Verdcourt</surname><given-names>B</given-names></name><name name-style="western"><surname>Polhill</surname><given-names>RM</given-names></name></person-group> (<year>1961</year>) <article-title>East African slugs of the family <tp:taxon-name><tp:taxon-name-part taxon-name-part-type="family">Urocyclidae</tp:taxon-name-part></tp:taxon-name>, III &amp; IV. The genus <tp:taxon-name><tp:taxon-name-part taxon-name-part-type="genus">Trichotoxon</tp:taxon-name-part></tp:taxon-name>.</article-title> <source>Journal of East African Natural History special supplement</source> <volume>7</volume>: <fpage>1</fpage>–<lpage>36</lpage>. [figs 8b–42]</mixed-citation></ref><ref id="B32"><mixed-citation xmlns:xlink="http://www.w3.org/1999/xlink" xlink:type="simple">
          <person-group><name name-style="western"><surname>Van Goethem</surname><given-names>JL</given-names></name></person-group> (<year>1973</year>) <article-title><italic><tp:taxon-name><tp:taxon-name-part taxon-name-part-type="genus">Atoxonoides</tp:taxon-name-part> <tp:taxon-name-part taxon-name-part-type="species">aberrans</tp:taxon-name-part></tp:taxon-name></italic>, gen. n., sp. n., du Malawi (<tp:taxon-name><tp:taxon-name-part taxon-name-part-type="phylum">Mollusca</tp:taxon-name-part></tp:taxon-name> <tp:taxon-name><tp:taxon-name-part taxon-name-part-type="infraclass">Pulmonata</tp:taxon-name-part></tp:taxon-name>, <tp:taxon-name><tp:taxon-name-part taxon-name-part-type="family">Urocyclidae</tp:taxon-name-part></tp:taxon-name>).</article-title> <source>Bulletin de l’Institut Royal des Sciences Naturelles de Belgique Biologie</source> <volume>49</volume>(<issue>8</issue>): <fpage>1</fpage>–<lpage>11</lpage>.</mixed-citation></ref></ref-list></tp:taxon-treatment>
