# Supplementary material for: New species and records of terrestrial slugs from East Africa (Gastropoda, Urocyclidae, Veronicellidae, Agriolimacidae)
Source: Zookeys. 2017 Dec 18;(723):11–42. doi: 10.3897/zookeys.723.21817 (PMC5769721; doi:10.3897/zookeys.723.21817)
Supplement: XML Treatment for Deroceras cf. laeve [file zookeys.723.21817-treatment10.xml]

<!DOCTYPE tp:taxon-treatment
  PUBLIC "-//TaxonX//DTD Taxonomic Treatment Publishing DTD v0 20100105//EN" "tax-treatment-NSO.dtd">
<tp:taxon-treatment xmlns:tp="http://www.plazi.org/taxpub"><tp:treatment-meta><kwd-group><label>Taxon classification</label><kwd><named-content xmlns:xlink="http://www.w3.org/1999/xlink" content-type="kingdom">Animalia</named-content></kwd><kwd><named-content xmlns:xlink="http://www.w3.org/1999/xlink" content-type="order">Stylommatophora</named-content></kwd><kwd><named-content xmlns:xlink="http://www.w3.org/1999/xlink" content-type="family">Agriolimacidae</named-content></kwd></kwd-group><mixed-citation publication-type="journal"><person-group><name><surname>Rowson</surname><given-names>Ben</given-names></name><name><surname>Paustian</surname><given-names>Megan</given-names></name><name><surname>Goethem</surname><given-names>Jackie Van</given-names></name></person-group><article-title>New species and records of terrestrial slugs from East Africa (<tp:taxon-name><tp:taxon-name-part taxon-name-part-type="class">Gastropoda</tp:taxon-name-part></tp:taxon-name>, <tp:taxon-name><tp:taxon-name-part taxon-name-part-type="family">Urocyclidae</tp:taxon-name-part></tp:taxon-name>, <tp:taxon-name><tp:taxon-name-part taxon-name-part-type="family">Veronicellidae</tp:taxon-name-part></tp:taxon-name>, <tp:taxon-name><tp:taxon-name-part taxon-name-part-type="family">Agriolimacidae</tp:taxon-name-part></tp:taxon-name>)</article-title><source>Zookeys</source><day>18</day><month>12</month><year>2017</year><volume>2017</volume><issue>723</issue><fpage>11</fpage><lpage>42</lpage><pub-id pub-id-type="doi">10.3897/zookeys.723.21817</pub-id></mixed-citation></tp:treatment-meta><tp:nomenclature><tp:taxon-name>
                        <tp:taxon-name-part taxon-name-part-type="genus" reg="Deroceras">Deroceras</tp:taxon-name-part>
                        <tp:taxon-name-part taxon-name-part-type="uncertainty-rank">cf.</tp:taxon-name-part>
                        <tp:taxon-name-part taxon-name-part-type="species" reg="laeve">laeve</tp:taxon-name-part>
                      </tp:taxon-name><tp:taxon-authority>(Müller, 1774)</tp:taxon-authority></tp:nomenclature><tp:treatment-sec sec-type="material" id="SECID0EMXAI"><title>Material.</title><p>TANZANIA: <named-content xmlns:xlink="http://www.w3.org/1999/xlink" content-type="dwc:institutional_code" xlink:type="simple">NMW</named-content>.Z.2001.040.00001: 2 ads., central Mbeya (<named-content xmlns:xlink="http://www.w3.org/1999/xlink" content-type="dwc:verbatimCoordinates" xlink:type="simple"><named-content content-type="geo-json" specific-use="{&#34;type&#34;:&#34;Point&#34;,&#34;coordinates&#34;:[33.460000,-8.910000]}" id="NCID0EZXAI" xlink:type="simple">8.91°S, 33.46°E</named-content></named-content>), Mbeya District, in a cabbage from town market, approx. 1600-1800 m alt., leg. MBS, PT &amp; AR, 25 Jun. 2001. The cabbage, probably locally grown, also harboured a juvenile <italic><tp:taxon-name><tp:taxon-name-part taxon-name-part-type="genus" reg="Elisolimax">Elisolimax</tp:taxon-name-part></tp:taxon-name></italic> or <italic><tp:taxon-name><tp:taxon-name-part taxon-name-part-type="genus" reg="Bukobia">Bukobia</tp:taxon-name-part></tp:taxon-name></italic> sp. (<named-content xmlns:xlink="http://www.w3.org/1999/xlink" content-type="dwc:institutional_code" xlink:type="simple">NMW</named-content>.Z.2001.040.00002). Comparative material of non-African <italic><tp:taxon-name><tp:taxon-name-part taxon-name-part-type="genus" reg="Deroceras">Deroceras</tp:taxon-name-part></tp:taxon-name></italic> spp.: specimens cited in <xref ref-type="bibr" rid="B24">Rowson et al. 2014a</xref>; <xref ref-type="bibr" rid="B25">b</xref>).</p></tp:treatment-sec><tp:treatment-sec sec-type="remarks" id="SECID0E6YAI"><title>Remarks.</title><p>The genus <italic><tp:taxon-name><tp:taxon-name-part taxon-name-part-type="genus" reg="Deroceras">Deroceras</tp:taxon-name-part></tp:taxon-name></italic> is primarily Palaearctic, but nonetheless is represented by a few species in Ethiopia. It includes several species spread widely by humans. These include the pest <italic><tp:taxon-name><tp:taxon-name-part taxon-name-part-type="genus" reg="Deroceras">D.</tp:taxon-name-part> <tp:taxon-name-part taxon-name-part-type="species" reg="reticulatum">reticulatum</tp:taxon-name-part></tp:taxon-name></italic> (Müller, 1774) and the “tramp slug” <italic><tp:taxon-name><tp:taxon-name-part taxon-name-part-type="genus" reg="Deroceras">D.</tp:taxon-name-part> <tp:taxon-name-part taxon-name-part-type="species" reg="invadens">invadens</tp:taxon-name-part></tp:taxon-name></italic> Reise, Hutchinson, Schunack &amp; Schlitt, 2011 (see <xref ref-type="bibr" rid="B19">Reise et al. 2011</xref> for synonymy). Although both species and <italic><tp:taxon-name><tp:taxon-name-part taxon-name-part-type="genus" reg="Deroceras">D.</tp:taxon-name-part> <tp:taxon-name-part taxon-name-part-type="species" reg="laeve">laeve</tp:taxon-name-part></tp:taxon-name></italic> (Müller, 1774) are well-established in South Africa (<xref ref-type="bibr" rid="B9">Herbert 2010</xref>), records of <italic><tp:taxon-name><tp:taxon-name-part taxon-name-part-type="genus" reg="Deroceras">Deroceras</tp:taxon-name-part></tp:taxon-name></italic> in tropical Africa are few. <xref ref-type="bibr" rid="B35">Verdcourt (1960a)</xref> recorded <italic><tp:taxon-name><tp:taxon-name-part taxon-name-part-type="genus" reg="Deroceras">D.</tp:taxon-name-part> <tp:taxon-name-part taxon-name-part-type="species" reg="laeve">laeve</tp:taxon-name-part> <tp:taxon-name-part taxon-name-part-type="subspecies" reg="andecolum">andecolum</tp:taxon-name-part></tp:taxon-name></italic> (D’Orbigny, 1837) from a Nairobi garden. He later listed <italic><tp:taxon-name><tp:taxon-name-part taxon-name-part-type="genus" reg="Deroceras">D.</tp:taxon-name-part> <tp:taxon-name-part taxon-name-part-type="species" reg="laeve">laeve</tp:taxon-name-part></tp:taxon-name></italic> from Muguga and Ruiru, both near Nairobi, and from Thika where it was damaging orchids, later listing it from the “Nairobi area” generally (<xref ref-type="bibr" rid="B38">Verdcourt 1965</xref>, <xref ref-type="bibr" rid="B44">2006</xref>). Nairobi and Mbeya have relatively similar, cool climates when compared to “Zanzibar”, from which two <italic><tp:taxon-name><tp:taxon-name-part taxon-name-part-type="genus" reg="Deroceras">Deroceras</tp:taxon-name-part></tp:taxon-name></italic> have been reported: <italic><tp:taxon-name><tp:taxon-name-part taxon-name-part-type="genus" reg="Deroceras">D.</tp:taxon-name-part> <tp:taxon-name-part taxon-name-part-type="species" reg="laeve">laeve</tp:taxon-name-part></tp:taxon-name></italic> (<xref ref-type="bibr" rid="B26">Simroth 1895</xref>) and <italic><tp:taxon-name><tp:taxon-name-part taxon-name-part-type="genus" reg="Deroceras">D.</tp:taxon-name-part> <tp:taxon-name-part taxon-name-part-type="species" reg="reticulatum">reticulatum</tp:taxon-name-part></tp:taxon-name></italic> (<xref ref-type="bibr" rid="B2">Ellis 1969</xref>). The <italic><tp:taxon-name><tp:taxon-name-part taxon-name-part-type="genus" reg="Deroceras">D.</tp:taxon-name-part> <tp:taxon-name-part taxon-name-part-type="species" reg="laeve">laeve</tp:taxon-name-part></tp:taxon-name></italic> record seems plausible, given that species’ apparently very broad ecological tolerance (<xref ref-type="bibr" rid="B46">Wiktor 2000</xref>), although there is some evidence <italic><tp:taxon-name><tp:taxon-name-part taxon-name-part-type="genus" reg="Deroceras">D.</tp:taxon-name-part> <tp:taxon-name-part taxon-name-part-type="species" reg="laeve">laeve</tp:taxon-name-part></tp:taxon-name></italic> may comprise more than one species (<xref ref-type="bibr" rid="B24">Rowson et al. 2014a</xref>). <xref ref-type="bibr" rid="B20">Rowson (2007)</xref> considered the <italic><tp:taxon-name><tp:taxon-name-part taxon-name-part-type="genus" reg="Deroceras">D.</tp:taxon-name-part> <tp:taxon-name-part taxon-name-part-type="species" reg="reticulatum">reticulatum</tp:taxon-name-part></tp:taxon-name></italic> record doubtful and to require confirmation. <italic><tp:taxon-name><tp:taxon-name-part taxon-name-part-type="genus" reg="Deroceras">Deroceras</tp:taxon-name-part> <tp:taxon-name-part taxon-name-part-type="species" reg="invadens">invadens</tp:taxon-name-part></tp:taxon-name></italic> has now been intercepted on Kenyan flowers arriving in the USA (<xref ref-type="bibr" rid="B11">Hutchinson et al. 2014</xref>). These authors reported <italic><tp:taxon-name><tp:taxon-name-part taxon-name-part-type="genus" reg="Deroceras">D.</tp:taxon-name-part> <tp:taxon-name-part taxon-name-part-type="species" reg="laeve">laeve</tp:taxon-name-part></tp:taxon-name></italic> from São Tomé, where it had been identified as <italic><tp:taxon-name><tp:taxon-name-part taxon-name-part-type="genus" reg="Deroceras">D.</tp:taxon-name-part> <tp:taxon-name-part taxon-name-part-type="species" reg="invadens">invadens</tp:taxon-name-part></tp:taxon-name></italic>, but also suggest that some records of “<italic><tp:taxon-name><tp:taxon-name-part taxon-name-part-type="genus" reg="Deroceras">D.</tp:taxon-name-part> <tp:taxon-name-part taxon-name-part-type="species" reg="laeve">laeve</tp:taxon-name-part></tp:taxon-name></italic>” outside Europe may refer to <italic><tp:taxon-name><tp:taxon-name-part taxon-name-part-type="genus" reg="Deroceras">D.</tp:taxon-name-part> <tp:taxon-name-part taxon-name-part-type="species" reg="invadens">invadens</tp:taxon-name-part></tp:taxon-name></italic>. <italic><tp:taxon-name><tp:taxon-name-part taxon-name-part-type="genus" reg="Deroceras">Deroceras</tp:taxon-name-part> <tp:taxon-name-part taxon-name-part-type="species" reg="laeve">laeve</tp:taxon-name-part></tp:taxon-name></italic> was also reported from Ethiopia by <xref ref-type="bibr" rid="B26">Simroth (1895)</xref> along with <italic><tp:taxon-name><tp:taxon-name-part taxon-name-part-type="genus" reg="Agriolimax">Agriolimax</tp:taxon-name-part> <tp:taxon-name-part taxon-name-part-type="species" reg="jickelii">jickelii</tp:taxon-name-part></tp:taxon-name></italic> “Heynemann”, a species <xref ref-type="bibr" rid="B46">Wiktor (2000)</xref> considers a nomen dubium. Simroth later (1904) described 14 other <italic><tp:taxon-name><tp:taxon-name-part taxon-name-part-type="genus" reg="Deroceras">Deroceras</tp:taxon-name-part></tp:taxon-name></italic> species from Ethiopia. Some could potentially be confused with introduced species, but others are highly distinctive and doubtless endemic. <xref ref-type="bibr" rid="B46">Wiktor (2000)</xref> maintained ten of them in his revision. According to <xref ref-type="bibr" rid="B46">Wiktor (2000)</xref> the most southerly native occurrence of <tp:taxon-name><tp:taxon-name-part taxon-name-part-type="family">Agriolimacidae</tp:taxon-name-part></tp:taxon-name> is <italic><tp:taxon-name><tp:taxon-name-part taxon-name-part-type="genus" reg="Deroceras">D.</tp:taxon-name-part> <tp:taxon-name-part taxon-name-part-type="species" reg="uataderensis">uataderensis</tp:taxon-name-part></tp:taxon-name></italic> (Simroth, 1904), described from Lake Gandjule in the southern Ethiopian Rift (Lake Abaya or Lake Chamo, approx. 6°N, approx. 1200 m alt.). Terrestrial molluscs with apparently Ethiopian or Palaeartic links are known from the archipelago-like Afroalpine and Afromontane regions isolated on the highest East African mountains (e.g. <xref ref-type="bibr" rid="B30">Tattersfield et al. 2001</xref>, <xref ref-type="bibr" rid="B44">Verdcourt 2006</xref>). However, on a broader scale, and at more moderate altitudes, the Ethiopian biota is biogeographically very distinct from that of southern Tanzania (e.g. <xref ref-type="bibr" rid="B12">Linder et al. 2012</xref>).</p><fig id="F11" position="float" orientation="portrait"><label>Figures 66–70.</label><caption><p>
                            <italic><tp:taxon-name><tp:taxon-name-part taxon-name-part-type="genus" reg="Tanzalimax">Tanzalimax</tp:taxon-name-part> <tp:taxon-name-part taxon-name-part-type="species" reg="seddonae">seddonae</tp:taxon-name-part></tp:taxon-name></italic> gen. &amp; sp. n., holotype. <bold>66</bold> genitalia <bold>67</bold> interior of penis and vagina <bold>68</bold> spermatophore <bold>69–70</bold> details of head and tail serration on spermatophore. All scale bars 2 mm.</p></caption><graphic xmlns:xlink="http://www.w3.org/1999/xlink" xlink:href="zookeys-723-011-g011.jpg" position="float" orientation="portrait" xlink:type="simple" id="oo_174428.jpg"/></fig><p>The Mbeya slugs are 17.5 and 16.8 mm long, larger than most of the preserved <italic><tp:taxon-name><tp:taxon-name-part taxon-name-part-type="genus" reg="Deroceras">D.</tp:taxon-name-part> <tp:taxon-name-part taxon-name-part-type="species" reg="laeve">laeve</tp:taxon-name-part></tp:taxon-name></italic> examined but smaller than most <italic><tp:taxon-name><tp:taxon-name-part taxon-name-part-type="genus" reg="Deroceras">D.</tp:taxon-name-part> <tp:taxon-name-part taxon-name-part-type="species" reg="invadens">invadens</tp:taxon-name-part></tp:taxon-name></italic>, so in fact within the range of overlap. They resemble <italic><tp:taxon-name><tp:taxon-name-part taxon-name-part-type="genus" reg="Deroceras">D.</tp:taxon-name-part> <tp:taxon-name-part taxon-name-part-type="species" reg="reticulatum">reticulatum</tp:taxon-name-part></tp:taxon-name></italic> (and some Ethiopian species) in being pale cream with black-brown tentacle retractors, and a dusting of light brown pigment along the centre of the mantle and forming a network between the tubercles at the top of the tail. The skin is thin, with the part of the mantle underlain by the shell relatively obvious. The pneumostome is surrounded by a contrastingly pale ring. The tail tip is steeply truncate. The skin, pneumostome and tail features are often considered diagnostic of <italic><tp:taxon-name><tp:taxon-name-part taxon-name-part-type="genus" reg="Deroceras">D.</tp:taxon-name-part> <tp:taxon-name-part taxon-name-part-type="species" reg="invadens">invadens</tp:taxon-name-part></tp:taxon-name></italic> or <italic><tp:taxon-name><tp:taxon-name-part taxon-name-part-type="genus" reg="Deroceras">D.</tp:taxon-name-part> <tp:taxon-name-part taxon-name-part-type="species" reg="laeve">laeve</tp:taxon-name-part></tp:taxon-name></italic> as compared to <italic><tp:taxon-name><tp:taxon-name-part taxon-name-part-type="genus" reg="Deroceras">D.</tp:taxon-name-part> <tp:taxon-name-part taxon-name-part-type="species" reg="reticulatum">reticulatum</tp:taxon-name-part></tp:taxon-name></italic>, as is the length of the tail, although none may be infallible (e.g. <xref ref-type="bibr" rid="B25">Rowson et al. 2014b</xref> and references therein). Indeed, <xref ref-type="bibr" rid="B9">Herbert (2010)</xref> notes that some <italic><tp:taxon-name><tp:taxon-name-part taxon-name-part-type="genus" reg="Deroceras">D.</tp:taxon-name-part> <tp:taxon-name-part taxon-name-part-type="species" reg="invadens">invadens</tp:taxon-name-part></tp:taxon-name></italic> in South Africa closely resemble <italic><tp:taxon-name><tp:taxon-name-part taxon-name-part-type="genus" reg="Deroceras">D.</tp:taxon-name-part> <tp:taxon-name-part taxon-name-part-type="species" reg="reticulatum">reticulatum</tp:taxon-name-part></tp:taxon-name></italic> externally. Internally, no rectal caecum was found in the Mbeya slugs, ruling out <italic><tp:taxon-name><tp:taxon-name-part taxon-name-part-type="genus" reg="Deroceras">D.</tp:taxon-name-part> <tp:taxon-name-part taxon-name-part-type="species" reg="reticulatum">reticulatum</tp:taxon-name-part></tp:taxon-name></italic> which has a large one (<xref ref-type="bibr" rid="B46">Wiktor 2000</xref>). This also would seem to rule out a group of taxa including <italic><tp:taxon-name><tp:taxon-name-part taxon-name-part-type="genus" reg="Deroceras">D.</tp:taxon-name-part> <tp:taxon-name-part taxon-name-part-type="species" reg="invadens">invadens</tp:taxon-name-part></tp:taxon-name></italic>, which Wiktor treats as having a shallow, pocket-like caecum. However, it is clear that the caecum can be so shallow as to be undetectable in <italic><tp:taxon-name><tp:taxon-name-part taxon-name-part-type="genus" reg="Deroceras">D.</tp:taxon-name-part> <tp:taxon-name-part taxon-name-part-type="species" reg="invadens">invadens</tp:taxon-name-part></tp:taxon-name></italic> (<xref ref-type="bibr" rid="B17">Quick 1960</xref>, <xref ref-type="bibr" rid="B19">Reise et al. 2011</xref>). The ovotestis lies relatively far forward, anterior of the rectum, and is scarcely exposed. <xref ref-type="bibr" rid="B17">Quick (1960)</xref> showed an anterior ovotestis for <italic><tp:taxon-name><tp:taxon-name-part taxon-name-part-type="genus" reg="Deroceras">D.</tp:taxon-name-part> <tp:taxon-name-part taxon-name-part-type="species" reg="invadens">invadens</tp:taxon-name-part></tp:taxon-name></italic> and described a “less exposed” ovotestis for <italic><tp:taxon-name><tp:taxon-name-part taxon-name-part-type="genus" reg="Deroceras">D.</tp:taxon-name-part> <tp:taxon-name-part taxon-name-part-type="species" reg="laeve">laeve</tp:taxon-name-part></tp:taxon-name></italic>. The female genitalia are well developed but the penis is reduced to a tiny nub without a retractor muscle (an aphallic condition). The combination of aphally and no rectal caecum makes the Mbeya slugs key to <italic><tp:taxon-name><tp:taxon-name-part taxon-name-part-type="genus" reg="Deroceras">D.</tp:taxon-name-part> <tp:taxon-name-part taxon-name-part-type="species" reg="laeve">laeve</tp:taxon-name-part></tp:taxon-name></italic> in <xref ref-type="bibr" rid="B46">Wiktor (2000)</xref>; indeed, aphally has often been used to attribute putative <italic><tp:taxon-name><tp:taxon-name-part taxon-name-part-type="genus" reg="Deroceras">D.</tp:taxon-name-part> <tp:taxon-name-part taxon-name-part-type="species" reg="invadens">invadens</tp:taxon-name-part></tp:taxon-name></italic> specimens to <italic><tp:taxon-name><tp:taxon-name-part taxon-name-part-type="genus" reg="Deroceras">D.</tp:taxon-name-part> <tp:taxon-name-part taxon-name-part-type="species" reg="laeve">laeve</tp:taxon-name-part></tp:taxon-name></italic> (e.g. <xref ref-type="bibr" rid="B17">Quick 1960</xref>, <xref ref-type="bibr" rid="B46">Wiktor 2000</xref>, <xref ref-type="bibr" rid="B18">Reise et al. 2006</xref>, <xref ref-type="bibr" rid="B11">Hutchinson et al. 2014</xref>). Although it has been suggested that <italic><tp:taxon-name><tp:taxon-name-part taxon-name-part-type="genus" reg="Deroceras">D.</tp:taxon-name-part> <tp:taxon-name-part taxon-name-part-type="species" reg="invadens">invadens</tp:taxon-name-part></tp:taxon-name></italic> could potentially be aphallic (<xref ref-type="bibr" rid="B47">de Winter 1988</xref>), there is as yet no substantiated report of aphally in any <italic><tp:taxon-name><tp:taxon-name-part taxon-name-part-type="genus" reg="Deroceras">Deroceras</tp:taxon-name-part></tp:taxon-name></italic> species other than <italic><tp:taxon-name><tp:taxon-name-part taxon-name-part-type="genus" reg="Deroceras">D.</tp:taxon-name-part> <tp:taxon-name-part taxon-name-part-type="species" reg="laeve">laeve</tp:taxon-name-part></tp:taxon-name></italic> (J.M.C. Hutchinson pers. comm. 2017). Genetic data also suggest that worldwide <italic><tp:taxon-name><tp:taxon-name-part taxon-name-part-type="genus" reg="Deroceras">D.</tp:taxon-name-part> <tp:taxon-name-part taxon-name-part-type="species" reg="laeve">laeve</tp:taxon-name-part></tp:taxon-name></italic> might consist of more than one species (e.g. <xref ref-type="bibr" rid="B24">Rowson et al. 2014a</xref>). We therefore attribute the Mbeya slugs to <tp:taxon-name><tp:taxon-name-part taxon-name-part-type="genus" reg="Deroceras">D.</tp:taxon-name-part> <tp:taxon-name-part taxon-name-part-type="uncertainty-rank">cf.</tp:taxon-name-part> <tp:taxon-name-part taxon-name-part-type="species" reg="laeve">laeve</tp:taxon-name-part></tp:taxon-name>, a matter that could be settled with molecular data from this population. Until then any evidence of the spreading of non-native slugs in tropical Africa seems worth reporting, given the potential economic and conservation implications.</p><fig id="F12" position="float" orientation="portrait"><label>Figures 71–75.</label><caption><p>
                            <italic><tp:taxon-name><tp:taxon-name-part taxon-name-part-type="genus" reg="Udzungwalimax">Udzungwalimax</tp:taxon-name-part> <tp:taxon-name-part taxon-name-part-type="species" reg="suminis">suminis</tp:taxon-name-part></tp:taxon-name></italic> gen. &amp; sp. n., Paratype 1. <bold>71</bold> genitalia <bold>72</bold> interior of penis and vagina <bold>73–74</bold> schematics of penis and genitalia <bold>75</bold> spermatophore. All scale bars 2 mm</p></caption><graphic xmlns:xlink="http://www.w3.org/1999/xlink" xlink:href="zookeys-723-011-g012.jpg" position="float" orientation="portrait" xlink:type="simple" id="oo_174429.jpg"/></fig></tp:treatment-sec><ref-list><ref id="B24"><mixed-citation xmlns:xlink="http://www.w3.org/1999/xlink" xlink:type="simple">
          <person-group><name name-style="western"><surname>Rowson</surname><given-names>B</given-names></name><name name-style="western"><surname>Anderson</surname><given-names>R</given-names></name><name name-style="western"><surname>Turner</surname><given-names>JA</given-names></name><name name-style="western"><surname>Symondson</surname><given-names>WOC</given-names></name></person-group> (<year>2014a</year>) The slugs of Britain and Ireland: undetected and undescribed species increase a well-studied, economically important fauna by more than 20%. PLOS One 9(3): e91907. <ext-link xlink:type="simple" ext-link-type="doi" xlink:href="10.1371/journal.pone.0091907">https://doi.org/10.1371/journal.pone.0091907</ext-link></mixed-citation></ref><ref id="B25"><mixed-citation xmlns:xlink="http://www.w3.org/1999/xlink" xlink:type="simple">
          <person-group><name name-style="western"><surname>Rowson</surname><given-names>B</given-names></name><name name-style="western"><surname>Turner</surname><given-names>JA</given-names></name><name name-style="western"><surname>Anderson</surname><given-names>R</given-names></name><name name-style="western"><surname>Symondson</surname><given-names>WOC</given-names></name></person-group> (<year>2014b</year>) <source>Slugs of Britain and Ireland: identification, understanding and control.</source> <publisher-name>Field Studies Council</publisher-name>, <publisher-loc>Shropshire</publisher-loc>, <size units="page">136 pp</size>.</mixed-citation></ref><ref id="B19"><mixed-citation xmlns:xlink="http://www.w3.org/1999/xlink" xlink:type="simple">
          <person-group><name name-style="western"><surname>Reise</surname><given-names>H</given-names></name><name name-style="western"><surname>Hutchinson</surname><given-names>JMC</given-names></name><name name-style="western"><surname>Schunack</surname><given-names>S</given-names></name><name name-style="western"><surname>Schlitt</surname><given-names>B</given-names></name></person-group> (<year>2011</year>) <article-title><italic><tp:taxon-name><tp:taxon-name-part taxon-name-part-type="genus">Deroceras</tp:taxon-name-part> <tp:taxon-name-part taxon-name-part-type="species">panormitanum</tp:taxon-name-part></tp:taxon-name></italic> and congeners from Malta and Sicily, with a redescription of the widespread pest slug as <italic><tp:taxon-name><tp:taxon-name-part taxon-name-part-type="genus">Deroceras</tp:taxon-name-part> <tp:taxon-name-part taxon-name-part-type="species">invadens</tp:taxon-name-part></tp:taxon-name></italic> n. sp.</article-title> <source>Folia Malacologica</source> <volume>19</volume>: <fpage>201</fpage>–<lpage>233</lpage>. <ext-link xlink:type="simple" ext-link-type="doi" xlink:href="10.2478/v10125-011-0028-1">https://doi.org/10.2478/v10125-011-0028-1</ext-link></mixed-citation></ref><ref id="B9"><mixed-citation xmlns:xlink="http://www.w3.org/1999/xlink" xlink:type="simple">
          <person-group><name name-style="western"><surname>Herbert</surname><given-names>DG</given-names></name></person-group> (<year>2010</year>) <source>The introduced terrestrial <tp:taxon-name><tp:taxon-name-part taxon-name-part-type="phylum">Mollusca</tp:taxon-name-part></tp:taxon-name> of South Africa. SANBI Biodiversity Series 15.</source> <publisher-name>South African National Biodiversity Institute</publisher-name>, <publisher-loc>Pretoria, South Africa</publisher-loc>, <size units="page">108 pp</size>.</mixed-citation></ref><ref id="B35"><mixed-citation xmlns:xlink="http://www.w3.org/1999/xlink" xlink:type="simple">
          <person-group><name name-style="western"><surname>Verdcourt</surname><given-names>B</given-names></name></person-group> (<year>1960a</year>) <article-title>East African slugs of the family <tp:taxon-name><tp:taxon-name-part taxon-name-part-type="family">Urocyclidae</tp:taxon-name-part></tp:taxon-name>.</article-title> <source>Journal of East African Natural History</source> <volume>23</volume>(<issue>102</issue>): <fpage>200</fpage>–<lpage>209</lpage>. [fgs 1–4]</mixed-citation></ref><ref id="B38"><mixed-citation xmlns:xlink="http://www.w3.org/1999/xlink" xlink:type="simple">
          <person-group><name name-style="western"><surname>Verdcourt</surname><given-names>B</given-names></name></person-group> (<year>1965</year>) <article-title>Report on a further collection of East African slugs (<tp:taxon-name><tp:taxon-name-part taxon-name-part-type="family">Urocyclidae</tp:taxon-name-part></tp:taxon-name>).</article-title> <source>Revue de Zoologie et de Botanique Africaines</source> <volume>71</volume>: <fpage>274</fpage>–<lpage>296</lpage>. [figs 1–15]</mixed-citation></ref><ref id="B44"><mixed-citation xmlns:xlink="http://www.w3.org/1999/xlink" xlink:type="simple">
          <person-group><name name-style="western"><surname>Verdcourt</surname><given-names>B</given-names></name></person-group> (<year>2006</year>) <source>A revised list of the non-marine <tp:taxon-name><tp:taxon-name-part taxon-name-part-type="phylum">Mollusca</tp:taxon-name-part></tp:taxon-name> of East Africa (Kenya, Uganda and Tanzania, excluding Lake Malawi). B.</source> <publisher-name>Verdcourt</publisher-name>, <publisher-loc>Maidenhead</publisher-loc>, <size units="page">75 pp</size>.</mixed-citation></ref><ref id="B26"><mixed-citation xmlns:xlink="http://www.w3.org/1999/xlink" xlink:type="simple">
          <person-group><name name-style="western"><surname>Simroth</surname><given-names>H</given-names></name></person-group> (<year>1895</year>) Nacktschnecken. In: Deutsche-Ost-Afrika IV. Die Thierwelt Ost-Afrikas, Wirbellose Thiere. Geographische Verlagshandlung Dietrich Reimer, Berlin, 1–23. [pls. 1–2]</mixed-citation></ref><ref id="B2"><mixed-citation xmlns:xlink="http://www.w3.org/1999/xlink" xlink:type="simple">
          <person-group><name name-style="western"><surname>Ellis</surname><given-names>AE</given-names></name></person-group> (<year>1969</year>) <source>British snails: the non-marine <tp:taxon-name><tp:taxon-name-part taxon-name-part-type="class">Gastropoda</tp:taxon-name-part></tp:taxon-name> of Great Britain and Ireland.</source> <publisher-name>Clarendon Press</publisher-name>, <publisher-loc>Oxford</publisher-loc>, <size units="page">325 pp</size>.</mixed-citation></ref><ref id="B46"><mixed-citation xmlns:xlink="http://www.w3.org/1999/xlink" xlink:type="simple">
          <person-group><name name-style="western"><surname>Wiktor</surname><given-names>A</given-names></name></person-group> (<year>2000</year>) <article-title><tp:taxon-name><tp:taxon-name-part taxon-name-part-type="family">Agriolimacidae</tp:taxon-name-part></tp:taxon-name> (<tp:taxon-name><tp:taxon-name-part taxon-name-part-type="class">Gastropoda</tp:taxon-name-part></tp:taxon-name>: <tp:taxon-name><tp:taxon-name-part taxon-name-part-type="infraclass">Pulmonata</tp:taxon-name-part></tp:taxon-name>) – a systematic monograph.</article-title> <source>Annales Zoologici</source> <volume>49</volume>: <fpage>347</fpage>–<lpage>590</lpage>.</mixed-citation></ref><ref id="B20"><mixed-citation xmlns:xlink="http://www.w3.org/1999/xlink" xlink:type="simple">
          <person-group><name name-style="western"><surname>Rowson</surname><given-names>B</given-names></name></person-group> (<year>2007</year>) <article-title>Land molluscs of Zanzibar island (Unguja), Tanzania with the description of a new species of <italic><tp:taxon-name><tp:taxon-name-part taxon-name-part-type="genus">Gulella</tp:taxon-name-part></tp:taxon-name></italic> (<tp:taxon-name><tp:taxon-name-part taxon-name-part-type="infraclass">Pulmonata</tp:taxon-name-part></tp:taxon-name>: <tp:taxon-name><tp:taxon-name-part taxon-name-part-type="family">Streptaxidae</tp:taxon-name-part></tp:taxon-name>).</article-title> <source>Journal of Conchology</source> <volume>39</volume>(<issue>4</issue>): <fpage>425</fpage>–<lpage>466</lpage>.</mixed-citation></ref><ref id="B11"><mixed-citation xmlns:xlink="http://www.w3.org/1999/xlink" xlink:type="simple">
          <person-group><name name-style="western"><surname>Hutchinson</surname><given-names>JMC</given-names></name><name name-style="western"><surname>Reise</surname><given-names>H</given-names></name><name name-style="western"><surname>Robinson</surname><given-names>DG</given-names></name></person-group> (<year>2014</year>) <article-title>A biography of an invasive terrestrial slug: the spread, distribution and habitat of <italic><tp:taxon-name><tp:taxon-name-part taxon-name-part-type="genus">Deroceras</tp:taxon-name-part> <tp:taxon-name-part taxon-name-part-type="species">invadens</tp:taxon-name-part></tp:taxon-name></italic>.</article-title> <source>Neobiota</source> <volume>23</volume>: <fpage>17</fpage>–<lpage>64</lpage>. <ext-link xlink:type="simple" ext-link-type="doi" xlink:href="10.3897/neobiota.23.7745">https://doi.org/10.3897/neobiota.23.7745</ext-link></mixed-citation></ref><ref id="B30"><mixed-citation xmlns:xlink="http://www.w3.org/1999/xlink" xlink:type="simple">
          <person-group><name name-style="western"><surname>Tattersfield</surname><given-names>P</given-names></name><name name-style="western"><surname>Paul</surname><given-names>CRC</given-names></name><name name-style="western"><surname>Allen</surname><given-names>JA</given-names></name></person-group> (<year>2001</year>) <italic>Columella</italic> in sub-Saharan Africa: a range extension of over 4000 kilometres? Journal of Conchology 37: 281–284.</mixed-citation></ref><ref id="B12"><mixed-citation xmlns:xlink="http://www.w3.org/1999/xlink" xlink:type="simple">
          <person-group><name name-style="western"><surname>Linder</surname><given-names>HP</given-names></name><name name-style="western"><surname>de Klerk</surname><given-names>HM</given-names></name><name name-style="western"><surname>Born</surname><given-names>J</given-names></name><name name-style="western"><surname>Burgess</surname><given-names>ND</given-names></name><name name-style="western"><surname>Fjeldså</surname><given-names>J</given-names></name><name name-style="western"><surname>Rahbek</surname><given-names>C</given-names></name></person-group> (<year>2012</year>) <article-title>The partitioning of Africa: statistically defined biogeographical regions in sub-Saharan Africa.</article-title> <source>Journal of Biogeography</source> <volume>39</volume>: <fpage>1189</fpage>–<lpage>1205</lpage>. <ext-link xlink:type="simple" ext-link-type="doi" xlink:href="10.1111/j.1365-2699.2012.02728.x">https://doi.org/10.1111/j.1365-2699.2012.02728.x</ext-link></mixed-citation></ref><ref id="B17"><mixed-citation xmlns:xlink="http://www.w3.org/1999/xlink" xlink:type="simple">
          <person-group><name name-style="western"><surname>Quick</surname><given-names>HE</given-names></name></person-group> (<year>1960</year>) British Slugs (<tp:taxon-name><tp:taxon-name-part taxon-name-part-type="infraclass">Pulmonata</tp:taxon-name-part></tp:taxon-name>; <tp:taxon-name><tp:taxon-name-part taxon-name-part-type="family">Testacellidae</tp:taxon-name-part></tp:taxon-name>, <tp:taxon-name><tp:taxon-name-part taxon-name-part-type="family">Arionidae</tp:taxon-name-part></tp:taxon-name>, <tp:taxon-name><tp:taxon-name-part taxon-name-part-type="family">Limacidae</tp:taxon-name-part></tp:taxon-name>) Bulletin of the British Museum (Natural History) Zoology 6: 103–226.</mixed-citation></ref><ref id="B18"><mixed-citation xmlns:xlink="http://www.w3.org/1999/xlink" xlink:type="simple">
          <person-group><name name-style="western"><surname>Reise</surname><given-names>H</given-names></name><name name-style="western"><surname>Hutchinson</surname><given-names>JMC</given-names></name><name name-style="western"><surname>Robinson</surname><given-names>DG</given-names></name></person-group> (<year>2006</year>) <article-title>Two introduced pest slugs: <italic><tp:taxon-name><tp:taxon-name-part taxon-name-part-type="genus">Tandonia</tp:taxon-name-part> <tp:taxon-name-part taxon-name-part-type="species">budapestensis</tp:taxon-name-part></tp:taxon-name></italic> new to the Americas, and <italic><tp:taxon-name><tp:taxon-name-part taxon-name-part-type="genus">Deroceras</tp:taxon-name-part> <tp:taxon-name-part taxon-name-part-type="species">panormitanum</tp:taxon-name-part></tp:taxon-name></italic> new to the Eastern USA.</article-title> <source>Veliger</source> <volume>48</volume>: <fpage>110</fpage>–<lpage>115</lpage>.</mixed-citation></ref><ref id="B47"><mixed-citation xmlns:xlink="http://www.w3.org/1999/xlink" xlink:type="simple">
          <person-group><name name-style="western"><surname>de Winter</surname><given-names>AJ</given-names></name></person-group> (<year>1988</year>) <article-title>Remarks on the non-marine molluscan fauna of the Azores.</article-title> <source>Basteria</source> <volume>52</volume>: <fpage>105</fpage>–<lpage>109</lpage>.</mixed-citation></ref></ref-list></tp:taxon-treatment>
